# Supplementary material for: Projected geographic disparities in healthcare worker absenteeism from COVID-19 school closures and the economic feasibility of child care subsidies: a simulation study
Source: BMC Med. 2020 Jul 15;18:218. doi: 10.1186/s12916-020-01692-w (PMC7360472; doi:10.1186/s12916-020-01692-w)
Supplement: Supplementary file 1 — Additional file 1 Table 2: County-level data with estimated rates of unmet child care needs derived from IPUMS and NHES data, ω, and closure effectiveness, as well as actual rates of diabetes prevalence, cardiovascular disease (CVD) mortality, and rurality. [file 12916_2020_1692_MOESM1_ESM.csv]

State	County	Unmet childcare needs (IPUMS)	Unmet childcare needs (NHES)	ω	CE	Diabetes	CVD mortality	Rural
Alabama	Autauga County	12.1 (9.8, 14.4) %	8.7 (7.9, 9.6) %	1.96	7.8%	14%	316.36	42%
Alabama	Baldwin County	9.9 (8.8, 11) %	6.6 (6.3, 7) %	2.11	9.7%	11%	272.04	42%
Alabama	Barbour County	10.2 (6.6, 13.8) %	7.2 (5.8, 8.7) %	1.49	6.6%	18%	255.09	68%
Alabama	Bibb County	11.4 (8.5, 14.3) %	8 (6.7, 9.3) %	1.16	8.3%	15%	378.09	68%
Alabama	Blount County	11.6 (9.5, 13.7) %	8.5 (7.8, 9.3) %	1.84	8.3%	14%	307.9	90%
Alabama	Bullock County	12 (7.1, 17) %	8.1 (6, 10.3) %	1.79	6.5%	20%	322.56	51%
Alabama	Butler County	11.4 (8.5, 14.3) %	8.1 (6.8, 9.4) %	1.91	3.2%	18%	382.55	71%
Alabama	Calhoun County	9.8 (8.3, 11.4) %	6.7 (6.2, 7.2) %	1.72	9.5%	16%	368.25	34%
Alabama	Chambers County	6.9 (3.9, 9.8) %	4.8 (3.9, 5.7) %	1.32	7.9%	17%	326.33	49%
Alabama	Cherokee County	8.4 (5.6, 11.2) %	6 (5.1, 6.9) %	2.02	7.1%	14%	301.07	86%
Alabama	Chilton County	10.7 (8.3, 13.2) %	7.7 (6.7, 8.8) %	1.32	4.2%	15%	351.7	87%
Alabama	Choctaw County	9 (5.4, 12.6) %	6.1 (4.7, 7.5) %	1.91	4.4%	16%	356.81	100%
Alabama	Clarke County	7.8 (4.8, 10.7) %	5.7 (4.5, 6.9) %	1.96	6.1%	18%	313.4	76%
Alabama	Clay County	8.7 (4.2, 13.2) %	6.6 (4.9, 8.3) %	1.49	8.4%	15%	390.37	100%
Alabama	Cleburne County	10.8 (6.4, 15.2) %	7.7 (6.2, 9.3) %	1.19	16%	13%	360.18	100%
Alabama	Coffee County	10.8 (8.7, 12.9) %	7.4 (6.7, 8.2) %	2.04	9.2%	15%	310.93	47%
Alabama	Colbert County	9.4 (7.8, 11.1) %	6.8 (6.1, 7.4) %	1.85	9.9%	18%	308.32	44%
Alabama	Conecuh County	13.2 (9.5, 16.9) %	9.4 (7.3, 11.5) %	2.24	7.3%	20%	349.78	81%
Alabama	Coosa County	6.2 (3.2, 9.2) %	4.3 (2.8, 5.8) %	0.91	2.4%	19%	301.93	100%
Alabama	Covington County	8.7 (5.8, 11.7) %	6.3 (5.3, 7.2) %	1.78	7.7%	15%	318.86	70%
Alabama	Crenshaw County	10.8 (6.2, 15.5) %	7.6 (5.8, 9.4) %	1.27	11.1%	16%	313.72	100%
Alabama	Cullman County	9.5 (8, 11) %	6.4 (5.9, 7) %	1.72	9.7%	16%	350.97	73%
Alabama	Dale County	10.5 (8.1, 12.9) %	7.4 (6.5, 8.3) %	1.79	8.8%	16%	291.55	51%
Alabama	Dallas County	10.3 (7.8, 12.7) %	7.3 (6.3, 8.2) %	1.48	10.7%	17%	412.98	46%
Alabama	DeKalb County	12.5 (10.5, 14.4) %	8.2 (7.5, 8.9) %	2.05	7.7%	12%	354.46	90%
Alabama	Elmore County	10.4 (8.2, 12.6) %	7.5 (6.9, 8.2) %	1.7	8%	15%	277.36	54%
Alabama	Escambia County	9 (6.4, 11.5) %	6.2 (5.3, 7.2) %	1.44	8.4%	18%	350.49	64%
Alabama	Etowah County	10.4 (9, 11.8) %	6.9 (6.5, 7.4) %	1.88	10.4%	15%	356.71	37%
Alabama	Fayette County	10.1 (6.9, 13.2) %	7 (5.8, 8.3) %	1.23	6%	16%	326.56	80%
Alabama	Franklin County	12.8 (9.4, 16.2) %	9 (7.7, 10.3) %	2.11	7.7%	14%	375.76	70%
Alabama	Geneva County	9.9 (7.3, 12.6) %	7 (5.9, 8.2) %	1.63	10.6%	16%	330.38	90%
Alabama	Greene County	9.9 (4.6, 15.1) %	6.9 (4.6, 9.3) %	1.35	9.1%	19%	304.94	100%
Alabama	Hale County	9.8 (6.8, 12.8) %	6.8 (5.5, 8.1) %	1.21	11.2%	16%	361.32	89%
Alabama	Henry County	9.5 (6.6, 12.4) %	6.5 (5.3, 7.6) %	1.8	11.5%	17%	300.75	88%
Alabama	Houston County	11.1 (9.7, 12.4) %	7.6 (7.1, 8) %	2.47	9.3%	14%	300.26	34%
Alabama	Jackson County	10.3 (7.8, 12.8) %	7.4 (6.5, 8.2) %	1.83	8.5%	16%	355.9	77%
Alabama	Jefferson County	10.1 (9.6, 10.7) %	7 (6.8, 7.2) %	1.51	9%	13%	313.01	10%
Alabama	Lamar County	NA (NA, NA) %	6.8 (5.2, 8.4) %	NA	7.5%	16%	326.28	100%
Alabama	Lauderdale County	8.7 (7.2, 10.3) %	6.2 (5.7, 6.7) %	1.39	11%	14%	263	49%
Alabama	Lawrence County	9.9 (7.2, 12.6) %	7.1 (6, 8.2) %	1.63	7.2%	15%	353.66	91%
Alabama	Lee County	9.6 (8.3, 10.9) %	6.3 (5.9, 6.7) %	1.86	6.1%	10%	291.35	27%
Alabama	Limestone County	11.8 (9.9, 13.7) %	8 (7.4, 8.7) %	1.88	9.7%	12%	307.06	58%
Alabama	Lowndes County	8.3 (5, 11.6) %	5.9 (4.2, 7.7) %	1.3	8.1%	18%	399.51	100%
Alabama	Macon County	6.1 (3.5, 8.6) %	4.4 (3.2, 5.6) %	0.92	11.5%	19%	383.22	56%
Alabama	Madison County	9.4 (8.5, 10.2) %	6.6 (6.4, 6.9) %	1.76	8.3%	13%	228.24	16%
Alabama	Marengo County	9.7 (7.3, 12.1) %	6.9 (5.8, 8.1) %	1.12	8.6%	19%	371.26	69%
Alabama	Marion County	10.9 (7.6, 14.3) %	7.1 (6, 8.1) %	1.62	7.1%	18%	370.65	89%
Alabama	Marshall County	11.8 (10.1, 13.5) %	7.9 (7.2, 8.6) %	1.8	9.7%	12%	337.06	53%
Alabama	Mobile County	11.3 (10.5, 12) %	7.9 (7.6, 8.1) %	1.72	9.1%	15%	328.48	20%
Alabama	Monroe County	10.7 (4.8, 16.6) %	7.3 (5.5, 9.1) %	2.05	5.7%	17%	329.76	79%
Alabama	Montgomery County	10.6 (9.6, 11.6) %	7.4 (7, 7.8) %	1.67	7.3%	13%	276.23	10%
Alabama	Morgan County	11.2 (9.7, 12.7) %	7.6 (7.1, 8.2) %	1.79	8%	13%	320.29	39%
Alabama	Perry County	9.1 (3.5, 14.8) %	6.4 (3.4, 9.3) %	1.45	6.7%	20%	399.7	100%
Alabama	Pickens County	8.3 (5.5, 11) %	6.4 (5.3, 7.6) %	0.96	8.8%	16%	338.96	100%
Alabama	Pike County	10 (7, 13) %	7 (5.8, 8.3) %	2.34	8.7%	13%	322.38	52%
Alabama	Randolph County	10 (7.7, 12.4) %	7.1 (5.8, 8.3) %	1.64	7.3%	15%	354.06	81%
Alabama	Russell County	10.2 (8, 12.3) %	7.4 (6.6, 8.1) %	2.02	11.5%	13%	294.76	35%
Alabama	St. Clair County	11.5 (10, 13) %	8.2 (7.6, 8.8) %	1.68	7.8%	12%	338.03	73%
Alabama	Shelby County	11.3 (10.1, 12.5) %	7.8 (7.4, 8.2) %	1.98	9.7%	9%	232.57	23%
Alabama	Sumter County	9 (4.9, 13.2) %	6.2 (4.6, 7.8) %	1.88	0.7%	20%	325.61	100%
Alabama	Talladega County	9.9 (8.1, 11.7) %	7 (6.3, 7.7) %	1.46	8.8%	16%	337.15	56%
Alabama	Tallapoosa County	10.3 (8, 12.6) %	7.2 (6.3, 8) %	1.77	10.6%	16%	318.12	74%
Alabama	Tuscaloosa County	10 (9.1, 10.9) %	7 (6.7, 7.4) %	1.54	9%	13%	305.46	26%
Alabama	Walker County	9.5 (7.5, 11.5) %	6.4 (5.8, 7) %	1.42	9.2%	15%	360.35	74%
Alabama	Washington County	8.9 (5.9, 11.9) %	6.4 (5.1, 7.8) %	1.52	14.5%	17%	341.06	100%
Alabama	Wilcox County	7.1 (3.8, 10.4) %	5.1 (3.3, 6.9) %	1.06	7.4%	20%	342.2	100%
Alabama	Winston County	8.8 (5.6, 12.1) %	6.5 (5.4, 7.7) %	1.65	9.7%	17%	310.49	85%
Alaska	Aleutians East Borough	NA (NA, NA) %	6.5 (2.2, 10.8) %	NA	3.7%	9%	150.59	100%
Alaska	Aleutians West Census Area	9.4 (3.6, 15.2) %	8.9 (5.5, 12.4) %	1.24	2.1%	8%	150.59	100%
Alaska	Anchorage Municipality	8.5 (7.9, 9.2) %	7.6 (7.3, 7.9) %	1.35	9.1%	8%	214.32	4%
Alaska	Bethel Census Area	14.9 (11.6, 18.3) %	14.8 (12.9, 16.8) %	1.34	8.5%	7%	241.84	74%
Alaska	Bristol Bay Borough	NA (NA, NA) %	NA (NA, NA) %	NA	-4.3%	10%	217.35	100%
Alaska	Denali Borough	NA (NA, NA) %	NA (NA, NA) %	NA	-1.1%	7%	239.3	100%
Alaska	Dillingham Census Area	12.6 (6.5, 18.7) %	11.7 (8.2, 15.3) %	0.81	9.9%	10%	260.88	100%
Alaska	Fairbanks North Star Borough	8.6 (7.3, 9.9) %	7.8 (7.2, 8.3) %	1.2	6.3%	6%	218.52	31%
Alaska	Haines Borough	NA (NA, NA) %	5.1 (2.5, 7.7) %	NA	10.1%	9%	211.03	100%
Alaska	Hoonah-Angoon Census Area	NA (NA, NA) %	NA (NA, NA) %	NA	-4.2%	10%	188.37	NA%
Alaska	Juneau City and Borough	7.3 (5.5, 9) %	6.3 (5.4, 7.1) %	0.96	2.1%	7%	197.88	22%
Alaska	Kenai Peninsula Borough	8.7 (7.3, 10.2) %	7.7 (7, 8.4) %	1.22	9.4%	8%	217.64	79%
Alaska	Ketchikan Gateway Borough	7.7 (4.5, 10.8) %	6.7 (5.1, 8.3) %	1.05	8.5%	9%	244.27	23%
Alaska	Kodiak Island Borough	9.9 (6.7, 13) %	8.7 (7, 10.4) %	1.06	13.9%	8%	197.25	31%
Alaska	Kusilvak Census Area	19.4 (13, 25.9) %	15.9 (11.5, 20.3) %	2.72	9.4%	7%	270.84	NA%
Alaska	Lake and Peninsula Borough	NA (NA, NA) %	11.1 (3.3, 18.9) %	NA	-8.1%	8%	260.88	100%
Alaska	Matanuska-Susitna Borough	11.5 (10.1, 12.9) %	10.8 (10.1, 11.5) %	1.65	10.1%	8%	209.61	50%
Alaska	Nome Census Area	12.9 (8.6, 17.1) %	11.4 (8.8, 14) %	1.16	10.4%	8%	284.32	66%
Alaska	North Slope Borough	13.3 (6.4, 20.3) %	10.7 (8.3, 13.1) %	2.69	10.3%	7%	204.43	59%
Alaska	Northwest Arctic Borough	15.6 (9.2, 22) %	14.6 (10.8, 18.5) %	2.18	5.9%	8%	241.87	57%
Alaska	Petersburg Borough	8.4 (3.5, 13.2) %	7.8 (4.5, 11.1) %	0.71	6.9%	8%	244.27	NA%
Alaska	Prince of Wales-Hyder Census Area	7.9 (2.6, 13.2) %	7 (3.9, 10.1) %	0.87	-1%	10%	244.27	NA%
Alaska	Sitka City and Borough	9.9 (5.9, 13.8) %	8.9 (7, 10.7) %	1.69	3.5%	8%	207.7	21%
Alaska	Skagway Municipality	NA (NA, NA) %	NA (NA, NA) %	NA	31%	7%	188.37	NA%
Alaska	Southeast Fairbanks Census Area	9.2 (3.8, 14.6) %	9.7 (6.8, 12.7) %	1.43	2.6%	8%	254.86	100%
Alaska	Valdez-Cordova Census Area	12.5 (8.8, 16.1) %	12.1 (9.7, 14.5) %	1.5	3.6%	9%	229.32	100%
Alaska	Wrangell City and Borough	NA (NA, NA) %	3.2 (0.5, 6) %	NA	5%	9%	244.27	NA%
Alaska	Yakutat City and Borough	NA (NA, NA) %	NA (NA, NA) %	NA	7.5%	9%	188.37	100%
Alaska	Yukon-Koyukuk Census Area	10.3 (4.8, 15.8) %	9.6 (5.4, 13.7) %	1.53	0.6%	9%	239.3	100%
Arizona	Apache County	13.1 (11.3, 14.9) %	10.6 (9.7, 11.6) %	2.27	10.4%	16%	210	74%
Arizona	Cochise County	9 (7.8, 10.2) %	7.1 (6.5, 7.7) %	1.35	11.1%	10%	253.53	36%
Arizona	Coconino County	7.6 (6.4, 8.9) %	6.6 (6.1, 7.1) %	1.06	9.8%	8%	193.02	31%
Arizona	Gila County	5.9 (4.6, 7.2) %	5 (4.3, 5.7) %	0.82	6.6%	13%	249.67	41%
Arizona	Graham County	13.7 (10.7, 16.7) %	10.6 (9.3, 11.9) %	2.69	8.3%	11%	248.41	46%
Arizona	Greenlee County	10.8 (3.6, 18) %	8.9 (6, 11.9) %	2.17	11.9%	11%	233.53	47%
Arizona	La Paz County	NA (NA, NA) %	4.7 (3, 6.5) %	NA	9.6%	15%	184.95	56%
Arizona	Maricopa County	9.8 (9.6, 10) %	8.1 (8, 8.2) %	1.49	20.3%	9%	203.06	2%
Arizona	Mohave County	6.4 (5.6, 7.3) %	5.2 (4.8, 5.6) %	1.15	10.1%	13%	295.41	23%
Arizona	Navajo County	10.8 (9.3, 12.2) %	9.2 (8.5, 9.9) %	2.06	7.9%	14%	233.77	54%
Arizona	Pima County	7.6 (7.2, 8) %	6.4 (6.2, 6.5) %	1.24	9%	9%	213.43	8%
Arizona	Pinal County	10.5 (9.7, 11.2) %	8.8 (8.4, 9.1) %	1.25	10.3%	12%	180.7	22%
Arizona	Santa Cruz County	10.5 (7.8, 13.3) %	8.4 (7.2, 9.6) %	1.61	10.1%	9%	169.74	27%
Arizona	Yavapai County	5.6 (4.9, 6.2) %	4.5 (4.2, 4.8) %	0.84	9%	10%	212.93	33%
Arizona	Yuma County	10 (8.9, 11) %	8.1 (7.6, 8.7) %	1.71	10.6%	14%	184.95	10%
Arkansas	Arkansas County	7.3 (3.8, 10.8) %	5.8 (4.2, 7.4) %	1.86	11.9%	15%	410.5	35%
Arkansas	Ashley County	11 (8.7, 13.3) %	8.3 (7.2, 9.5) %	1.96	6.5%	16%	384.5	52%
Arkansas	Baxter County	6.7 (5.3, 8.1) %	4.8 (4.2, 5.4) %	1.81	9.3%	17%	272.95	66%
Arkansas	Benton County	11.8 (10.8, 12.8) %	8.9 (8.5, 9.3) %	2.79	11.3%	10%	261.12	25%
Arkansas	Boone County	8.6 (6.4, 10.8) %	6.9 (5.9, 7.9) %	1.97	8.7%	14%	333.92	62%
Arkansas	Bradley County	12.5 (8.3, 16.7) %	9.9 (7.9, 12) %	2.38	4%	15%	458	50%
Arkansas	Calhoun County	NA (NA, NA) %	6.9 (4.3, 9.5) %	NA	2.8%	15%	310.24	100%
Arkansas	Carroll County	9.3 (6.1, 12.5) %	7.8 (6.4, 9.1) %	2.09	3.5%	13%	266.25	73%
Arkansas	Chicot County	10.2 (6.8, 13.6) %	7.6 (5.7, 9.5) %	2.41	9%	14%	420.61	54%
Arkansas	Clark County	9.1 (5.5, 12.6) %	6.9 (5.8, 8) %	2.42	6.6%	12%	355.56	54%
Arkansas	Clay County	9.6 (7.1, 12.1) %	7.2 (5.9, 8.4) %	1.31	6.2%	15%	404.92	59%
Arkansas	Cleburne County	7.1 (5.3, 8.9) %	5.7 (4.8, 6.6) %	1.11	9%	14%	311.96	76%
Arkansas	Cleveland County	8.2 (4.4, 12) %	6.7 (5.1, 8.3) %	1.72	9.6%	15%	353.88	100%
Arkansas	Columbia County	8.7 (5.9, 11.5) %	6.4 (5.2, 7.5) %	1.58	8.8%	14%	380.43	57%
Arkansas	Conway County	10.3 (7.5, 13.1) %	7.6 (6.4, 8.8) %	2.18	5.9%	16%	309.82	71%
Arkansas	Craighead County	11.1 (9.7, 12.4) %	8.3 (7.8, 8.8) %	2.66	11.5%	13%	340.77	32%
Arkansas	Crawford County	10.7 (9, 12.5) %	7.6 (7, 8.3) %	2.03	11.3%	13%	345.27	52%
Arkansas	Crittenden County	12.6 (10.8, 14.5) %	9.6 (8.8, 10.4) %	2.16	8.8%	16%	371.42	21%
Arkansas	Cross County	10.6 (7.2, 14) %	7.5 (6.1, 8.9) %	2.01	8%	14%	351.68	57%
Arkansas	Dallas County	7.1 (3.8, 10.3) %	5.6 (3.4, 7.9) %	1.24	7.2%	15%	384.27	53%
Arkansas	Desha County	9.3 (4.7, 13.8) %	7.3 (5.1, 9.5) %	1.82	12.8%	16%	468.84	31%
Arkansas	Drew County	8.8 (5.4, 12.2) %	6.6 (5.3, 7.9) %	2.29	9.2%	15%	339.38	49%
Arkansas	Faulkner County	10.8 (9.6, 12.1) %	8.3 (7.8, 8.8) %	2.21	8.5%	11%	278.64	39%
Arkansas	Franklin County	10.5 (7.9, 13.1) %	8.1 (6.8, 9.5) %	1.83	8.6%	14%	333.69	83%
Arkansas	Fulton County	7.8 (3.5, 12.1) %	6.1 (4.5, 7.8) %	1.24	7.1%	16%	315.22	93%
Arkansas	Garland County	7.6 (6.4, 8.9) %	5.6 (5.1, 6) %	1.84	8.1%	13%	299.46	37%
Arkansas	Grant County	10.1 (6.9, 13.3) %	7.8 (6.7, 8.9) %	1.86	6.9%	14%	323.77	75%
Arkansas	Greene County	10.3 (8.5, 12.1) %	7.8 (7.1, 8.5) %	2.14	6.6%	16%	375.93	42%
Arkansas	Hempstead County	13.6 (10.5, 16.8) %	10.6 (9.2, 12.1) %	2.87	9%	15%	402.28	56%
Arkansas	Hot Spring County	7.2 (5.4, 8.9) %	6 (5.2, 6.8) %	1.41	11.3%	13%	327.87	66%
Arkansas	Howard County	10.5 (6.3, 14.6) %	8.4 (6.6, 10.3) %	2.3	10.7%	16%	392.05	68%
Arkansas	Independence County	8.6 (6.5, 10.8) %	7 (6.2, 7.8) %	2.62	7.2%	13%	342.94	69%
Arkansas	Izard County	5.3 (3.1, 7.5) %	4.2 (3.1, 5.3) %	0.89	10.3%	16%	309.89	100%
Arkansas	Jackson County	8.4 (5, 11.8) %	6.4 (4.9, 8) %	1.62	9.2%	14%	411.84	65%
Arkansas	Jefferson County	9 (7.7, 10.3) %	6.9 (6.3, 7.6) %	1.92	11.3%	18%	397.92	31%
Arkansas	Johnson County	8 (5.2, 10.8) %	6.8 (5.4, 8.3) %	1.38	7.4%	13%	307.9	71%
Arkansas	Lafayette County	8.9 (4.5, 13.2) %	6.7 (4.8, 8.6) %	2.54	3.8%	17%	381.07	100%
Arkansas	Lawrence County	8.8 (6, 11.6) %	6.9 (5.4, 8.4) %	1.51	8.8%	14%	345.63	64%
Arkansas	Lee County	7.6 (3.9, 11.3) %	5.7 (3.7, 7.6) %	1.85	6.5%	14%	353.72	64%
Arkansas	Lincoln County	10 (7.1, 12.8) %	8 (6.4, 9.6) %	2	10.3%	14%	362.49	100%
Arkansas	Little River County	8.6 (4.1, 13) %	6.7 (5.1, 8.4) %	1.47	6.7%	15%	367.03	69%
Arkansas	Logan County	9.3 (6.9, 11.6) %	7.2 (6.1, 8.4) %	1.64	4.4%	15%	361.51	71%
Arkansas	Lonoke County	11.2 (9.8, 12.6) %	8.6 (8, 9.1) %	2.11	10.6%	14%	314.92	45%
Arkansas	Madison County	9.3 (6.1, 12.5) %	6.9 (5.5, 8.3) %	1.63	16.5%	14%	336.01	100%
Arkansas	Marion County	7.3 (3.8, 10.7) %	5.5 (4.1, 6.8) %	1.4	4.4%	16%	279.43	100%
Arkansas	Miller County	10.2 (8.2, 12.3) %	7.5 (6.7, 8.3) %	1.49	5%	12%	327.6	40%
Arkansas	Mississippi County	10.1 (8, 12.3) %	7.7 (6.7, 8.7) %	1.67	10.3%	15%	428.58	36%
Arkansas	Monroe County	7.1 (2.7, 11.5) %	5.4 (2.9, 7.8) %	1	9%	17%	407.09	69%
Arkansas	Montgomery County	NA (NA, NA) %	6.7 (5, 8.4) %	NA	12.6%	17%	322.42	100%
Arkansas	Nevada County	11.7 (5.2, 18.2) %	8.7 (6.8, 10.6) %	2.54	8.6%	15%	360.99	69%
Arkansas	Newton County	8.8 (4.6, 13) %	6.5 (4.3, 8.6) %	0.99	10.5%	15%	297.97	100%
Arkansas	Ouachita County	9.5 (7.2, 11.9) %	7.2 (6, 8.3) %	1.63	14.9%	15%	410.84	56%
Arkansas	Perry County	10.9 (6, 15.9) %	8.5 (6.2, 10.9) %	2.27	14.8%	14%	313.19	100%
Arkansas	Phillips County	9.2 (6.2, 12.3) %	7 (5.5, 8.5) %	1.31	5.4%	16%	435.85	48%
Arkansas	Pike County	11.3 (7.9, 14.8) %	8.3 (6.7, 10) %	2.22	10.5%	14%	340.81	100%
Arkansas	Poinsett County	8.3 (5.3, 11.3) %	5.9 (4.7, 7.1) %	1.51	11.2%	16%	438.59	71%
Arkansas	Polk County	9.5 (6.6, 12.5) %	7.5 (6.3, 8.8) %	1.83	10.5%	14%	344.58	73%
Arkansas	Pope County	11 (9, 12.9) %	8 (7.2, 8.8) %	2.37	9.5%	12%	307.83	54%
Arkansas	Prairie County	5.2 (2.3, 8.2) %	4.3 (3, 5.6) %	0.94	9.9%	15%	316.29	100%
Arkansas	Pulaski County	9.7 (9.1, 10.3) %	7.2 (7, 7.5) %	2.29	10.6%	13%	291.77	12%
Arkansas	Randolph County	7.5 (5.4, 9.7) %	5.7 (4.7, 6.7) %	1.54	5.9%	16%	317.12	67%
Arkansas	St. Francis County	9.4 (7.3, 11.5) %	7.1 (5.8, 8.3) %	1.66	11.2%	18%	420.89	52%
Arkansas	Saline County	9.8 (8.5, 11) %	7.8 (7.4, 8.3) %	2.37	9.1%	15%	253.82	36%
Arkansas	Scott County	10.6 (7.6, 13.5) %	8.4 (6.7, 10.1) %	1.42	6.3%	16%	380.01	70%
Arkansas	Searcy County	NA (NA, NA) %	5.3 (3, 7.5) %	NA	7.5%	14%	339.18	100%
Arkansas	Sebastian County	9.6 (8.6, 10.6) %	7.3 (6.9, 7.8) %	2.06	8.6%	13%	328.73	21%
Arkansas	Sevier County	14.3 (9.8, 18.7) %	10.7 (8.9, 12.4) %	3.17	12.1%	14%	346.77	64%
Arkansas	Sharp County	7.5 (4.4, 10.6) %	5.8 (4.4, 7.2) %	1.32	10.5%	17%	336.2	80%
Arkansas	Stone County	7.7 (4, 11.4) %	5.8 (4.3, 7.2) %	1.75	8.1%	17%	284.91	100%
Arkansas	Union County	10.1 (7.3, 12.9) %	7.9 (7, 8.8) %	2.28	8.7%	14%	334.82	55%
Arkansas	Van Buren County	8.4 (5, 11.7) %	6.3 (4.9, 7.7) %	1.79	7.8%	14%	280.88	100%
Arkansas	Washington County	10.3 (9.4, 11.3) %	7.8 (7.4, 8.2) %	2.41	8.3%	10%	287.78	25%
Arkansas	White County	10.4 (8.9, 11.9) %	7.9 (7.3, 8.5) %	2.1	9.4%	13%	350.95	54%
Arkansas	Woodruff County	10 (6.4, 13.6) %	7.7 (5.6, 9.8) %	1.3	8.7%	16%	444.31	100%
Arkansas	Yell County	11.4 (7.9, 14.9) %	8.6 (7.2, 10.1) %	1.81	9.9%	13%	380.11	79%
California	Alameda County	7.8 (7.5, 8.1) %	6.9 (6.8, 7.1) %	0.89	9.2%	8%	196.59	0%
California	Alpine County	NA (NA, NA) %	NA (NA, NA) %	NA	5.6%	11%	250.25	100%
California	Amador County	6.4 (2, 10.8) %	5.3 (4.3, 6.4) %	1.25	5.5%	11%	251.52	60%
California	Butte County	6.8 (6.2, 7.5) %	6 (5.7, 6.3) %	1.6	8.8%	9%	260.05	19%
California	Calaveras County	7.3 (5.3, 9.3) %	6.4 (5.6, 7.2) %	1.56	8%	11%	243.57	75%
California	Colusa County	12.4 (8.7, 16) %	11.7 (9.1, 14.3) %	1.49	7.6%	9%	220.23	32%
California	Contra Costa County	8.9 (8.5, 9.3) %	7.9 (7.7, 8.1) %	1.13	9.2%	9%	201.18	1%
California	Del Norte County	6.7 (4.8, 8.7) %	6.3 (5.3, 7.2) %	2.03	13.7%	8%	288.05	34%
California	El Dorado County	8 (7.1, 8.9) %	6.8 (6.4, 7.2) %	1.84	8.3%	8%	203.73	35%
California	Fresno County	12.9 (12.4, 13.4) %	11.1 (10.9, 11.3) %	3.13	9.4%	10%	275.94	11%
California	Glenn County	12.7 (10.3, 15.1) %	11.4 (9.9, 12.9) %	2.48	12.1%	8%	239.3	41%
California	Humboldt County	7 (6.1, 7.9) %	6.2 (5.8, 6.7) %	1.35	8.4%	9%	273.67	30%
California	Imperial County	13.9 (12.6, 15.2) %	12.1 (11.5, 12.8) %	2.63	7.7%	8%	223.35	17%
California	Inyo County	8 (3.9, 12) %	7.1 (5.8, 8.3) %	2.39	12.1%	10%	275.32	46%
California	Kern County	13.7 (13.2, 14.2) %	11.8 (11.6, 12.1) %	3.13	9.2%	9%	311.74	10%
California	Kings County	13.5 (12.3, 14.8) %	12 (11.4, 12.7) %	3.05	7.9%	8%	250.11	11%
California	Lake County	7.1 (5.8, 8.4) %	6.6 (5.8, 7.3) %	0.97	10.7%	10%	306.09	33%
California	Lassen County	6.4 (4.5, 8.4) %	5.7 (4.6, 6.8) %	2.69	4.1%	8%	259.72	71%
California	Los Angeles County	8.4 (8.3, 8.6) %	7.4 (7.3, 7.5) %	1.1	40.3%	9%	218.78	1%
California	Madera County	14.2 (13, 15.4) %	12.3 (11.6, 13) %	2.7	9.2%	9%	254.85	33%
California	Marin County	7.3 (6.4, 8.3) %	6.3 (6, 6.6) %	1.03	7.4%	7%	160.51	7%
California	Mariposa County	4.6 (2.2, 7) %	4 (2.7, 5.3) %	0.65	9.9%	10%	224.11	100%
California	Mendocino County	7.5 (6.2, 8.8) %	6.6 (6, 7.2) %	1.34	7.9%	8%	254.66	45%
California	Merced County	13.8 (12.9, 14.7) %	12.1 (11.6, 12.6) %	2.29	9.4%	9%	261.71	14%
California	Modoc County	8.9 (3.8, 14.1) %	8.4 (5.9, 10.8) %	1.38	5.9%	11%	267.34	70%
California	Mono County	11.9 (6.5, 17.3) %	11.7 (9.9, 13.5) %	2.6	4.2%	7%	163.24	46%
California	Monterey County	11.5 (10.9, 12.1) %	10.1 (9.8, 10.5) %	1.81	10.6%	7%	196.14	10%
California	Napa County	7.3 (6.3, 8.3) %	6.7 (6.3, 7.1) %	1.23	10.7%	8%	227.73	13%
California	Nevada County	6 (4.9, 7.2) %	5.3 (4.9, 5.8) %	1.4	10.9%	9%	202.01	42%
California	Orange County	8.8 (8.6, 9) %	7.5 (7.4, 7.6) %	1.28	15.4%	8%	205.8	0%
California	Placer County	8.2 (7.5, 8.9) %	7.3 (7, 7.5) %	2.26	10%	8%	203.33	14%
California	Plumas County	5.5 (3.2, 7.7) %	4.7 (3.5, 5.9) %	1.24	11%	10%	244.89	74%
California	Riverside County	11.3 (11, 11.5) %	9.8 (9.6, 9.9) %	1.71	10.9%	9%	237.61	5%
California	Sacramento County	9.3 (9, 9.7) %	8.2 (8, 8.3) %	1.89	8.5%	9%	251.78	2%
California	San Benito County	12.7 (11.1, 14.3) %	11.1 (10.1, 12) %	1.17	11.2%	8%	204.17	24%
California	San Bernardino County	11.7 (11.4, 12) %	10.2 (10, 10.3) %	1.71	10.4%	9%	269.75	5%
California	San Diego County	8.2 (7.9, 8.4) %	7.2 (7.1, 7.3) %	1.1	15.4%	8%	206	3%
California	San Francisco County	3.7 (3.4, 4.1) %	3.2 (3.1, 3.4) %	0.47	6.8%	8%	179.77	0%
California	San Joaquin County	12.1 (11.6, 12.6) %	10.4 (10.1, 10.6) %	1.9	9.4%	9%	274.72	8%
California	San Luis Obispo County	7.2 (6.5, 7.8) %	5.8 (5.5, 6.1) %	1.22	9.7%	7%	227.44	17%
California	San Mateo County	8.2 (7.7, 8.6) %	7.2 (7, 7.4) %	1.02	8.6%	9%	175.52	2%
California	Santa Barbara County	8.7 (8.1, 9.2) %	7.7 (7.4, 8) %	1.03	9.2%	8%	214.75	5%
California	Santa Clara County	8.9 (8.6, 9.2) %	8 (7.9, 8.2) %	1.01	9.1%	8%	170.28	1%
California	Santa Cruz County	7.2 (6.4, 8) %	6.3 (6, 6.6) %	0.84	9%	8%	213.49	12%
California	Shasta County	7.5 (6.7, 8.3) %	6.5 (6.1, 6.9) %	1.99	9.4%	9%	290.95	29%
California	Sierra County	6.3 (3.2, 9.4) %	5.8 (3.2, 8.4) %	0.79	12.7%	10%	226.5	100%
California	Siskiyou County	6.6 (5.1, 8.1) %	6.1 (5.2, 6.9) %	1.57	7.7%	10%	254.47	66%
California	Solano County	9.3 (8.8, 9.8) %	8 (7.8, 8.2) %	1.18	9%	11%	206.95	4%
California	Sonoma County	7.4 (7, 7.9) %	6.5 (6.3, 6.8) %	0.98	8.8%	8%	220.22	12%
California	Stanislaus County	12 (11.4, 12.6) %	10.1 (9.8, 10.4) %	2.35	8.8%	10%	297.84	8%
California	Sutter County	10.8 (9.7, 11.9) %	9.5 (8.9, 10.2) %	2.01	8.8%	9%	272.94	15%
California	Tehama County	8.7 (7.2, 10.1) %	8 (7.1, 8.9) %	1.94	8.9%	9%	258.93	51%
California	Trinity County	7.2 (3.3, 11.2) %	5.2 (3.7, 6.7) %	1.62	10.3%	10%	236.4	100%
California	Tulare County	14.4 (13.7, 15.1) %	12.5 (12.1, 12.9) %	3.42	10.5%	8%	292.11	15%
California	Tuolumne County	5.6 (4.3, 6.8) %	4.7 (4.1, 5.3) %	1.46	6.8%	9%	242.95	49%
California	Ventura County	9.5 (9, 9.9) %	8.2 (8, 8.4) %	1.34	9.1%	8%	204.92	3%
California	Yolo County	9 (8.1, 9.8) %	7.9 (7.5, 8.3) %	2.04	9.9%	7%	204.77	7%
California	Yuba County	10.5 (8.8, 12.3) %	9.4 (8.5, 10.2) %	2.08	8.6%	8%	331.62	26%
Colorado	Adams County	14.1 (13.4, 14.7) %	10.2 (9.9, 10.5) %	1.17	9.6%	8%	210.76	4%
Colorado	Alamosa County	13.8 (9.6, 17.9) %	10.1 (8.4, 11.9) %	2.31	8.4%	6%	256.52	37%
Colorado	Arapahoe County	10.5 (9.9, 11.1) %	7.8 (7.6, 8) %	1.03	9.7%	7%	210.76	2%
Colorado	Archuleta County	8 (4.3, 11.6) %	5.1 (3.9, 6.3) %	1.06	10.9%	7%	149.8	59%
Colorado	Baca County	NA (NA, NA) %	5 (2.9, 7.1) %	NA	5.7%	9%	281.98	100%
Colorado	Bent County	9 (3.2, 14.9) %	6.8 (4.1, 9.4) %	1.22	0.7%	7%	248.74	38%
Colorado	Boulder County	9 (8.3, 9.8) %	6.6 (6.4, 6.9) %	0.84	7.6%	4%	210.76	9%
Colorado	Broomfield County	10 (8, 12) %	7.7 (7.1, 8.4) %	1.04	8.9%	6%	210.76	1%
Colorado	Chaffee County	6 (2.7, 9.2) %	3.9 (3, 4.9) %	0.7	10.9%	7%	191.33	37%
Colorado	Cheyenne County	NA (NA, NA) %	9.4 (3.4, 15.5) %	NA	5.5%	7%	213.69	100%
Colorado	Clear Creek County	NA (NA, NA) %	3.6 (2.2, 5) %	NA	11.2%	8%	181.2	100%
Colorado	Conejos County	13 (7.9, 18.1) %	9 (6.7, 11.3) %	2.04	13.1%	7%	232.09	100%
Colorado	Costilla County	NA (NA, NA) %	4.8 (1.9, 7.7) %	NA	13.2%	9%	206.44	100%
Colorado	Crowley County	7.6 (4.5, 10.6) %	6 (4.1, 7.8) %	1.12	2.4%	6%	222.76	100%
Colorado	Custer County	NA (NA, NA) %	NA (NA, NA) %	NA	11.1%	7%	157.86	100%
Colorado	Delta County	7.6 (5.3, 9.8) %	5.6 (4.6, 6.7) %	0.85	10.3%	8%	252.35	63%
Colorado	Denver County	7.9 (7.4, 8.4) %	5.8 (5.6, 6) %	0.87	8.3%	5%	210.76	0%
Colorado	Dolores County	15.4 (5.7, 25.1) %	11.7 (5.5, 18) %	1.23	21%	7%	216.46	100%
Colorado	Douglas County	15 (13.9, 16.1) %	10.1 (9.8, 10.4) %	1.95	10.3%	5%	153.88	10%
Colorado	Eagle County	12.5 (9.9, 15.2) %	7.6 (6.8, 8.4) %	1.76	9.8%	3%	110.04	20%
Colorado	Elbert County	9.2 (5.4, 13.1) %	6.9 (5.9, 8) %	0.88	11.3%	6%	178.52	100%
Colorado	El Paso County	11.4 (10.9, 11.9) %	8.3 (8.1, 8.5) %	1.37	9.3%	7%	218.76	9%
Colorado	Fremont County	6.5 (4.9, 8.1) %	4.9 (4.2, 5.6) %	0.99	9%	9%	257.75	26%
Colorado	Garfield County	13.2 (11.5, 15) %	9.6 (8.8, 10.5) %	1.66	8.3%	5%	194.9	24%
Colorado	Gilpin County	NA (NA, NA) %	4.9 (2.7, 7.1) %	NA	2.6%	6%	208.91	100%
Colorado	Grand County	7.9 (5.2, 10.5) %	5.7 (4.3, 7) %	1.17	11%	6%	164.71	83%
Colorado	Gunnison County	7.7 (5.2, 10.2) %	5.6 (4.4, 6.9) %	1	7.3%	4%	179.07	59%
Colorado	Hinsdale County	NA (NA, NA) %	NA (NA, NA) %	NA	14.1%	7%	110.65	100%
Colorado	Huerfano County	NA (NA, NA) %	4.8 (2.3, 7.3) %	NA	8.2%	9%	248.74	56%
Colorado	Jackson County	NA (NA, NA) %	NA (NA, NA) %	NA	15%	8%	172.59	100%
Colorado	Jefferson County	8.2 (7.6, 8.8) %	6.1 (5.9, 6.3) %	0.79	7.7%	6%	210.76	7%
Colorado	Kiowa County	NA (NA, NA) %	5.5 (1.8, 9.2) %	NA	-10.4%	8%	231.85	100%
Colorado	Kit Carson County	9.5 (2.4, 16.7) %	8.4 (5.8, 10.9) %	1.15	3.5%	8%	214.66	49%
Colorado	Lake County	5.4 (0.8, 10.1) %	5.1 (3.1, 7.2) %	NA	11.5%	6%	207.67	31%
Colorado	La Plata County	9.3 (7.2, 11.5) %	6.5 (5.8, 7.1) %	1.62	11.1%	5%	179.81	60%
Colorado	Larimer County	8.6 (7.9, 9.3) %	6.3 (6, 6.6) %	0.97	8.4%	5%	197.38	12%
Colorado	Las Animas County	6.1 (4, 8.2) %	4.4 (3.4, 5.5) %	0.84	7.9%	8%	256.62	41%
Colorado	Lincoln County	NA (NA, NA) %	8.4 (4.1, 12.7) %	NA	14.8%	7%	210.21	100%
Colorado	Logan County	7.9 (5.8, 10.1) %	5.4 (4.4, 6.3) %	1.07	10.1%	9%	241.53	29%
Colorado	Mesa County	8.7 (7.8, 9.6) %	6.3 (5.9, 6.7) %	1.27	8.1%	7%	238.86	13%
Colorado	Mineral County	NA (NA, NA) %	NA (NA, NA) %	NA	-1.3%	7%	168.4	100%
Colorado	Moffat County	8.9 (3.4, 14.4) %	7.9 (6.1, 9.8) %	1.06	10.9%	8%	232.18	27%
Colorado	Montezuma County	7.8 (5.8, 9.8) %	5.7 (4.7, 6.6) %	0.96	7.4%	8%	243.73	67%
Colorado	Montrose County	8.7 (6.7, 10.8) %	6.4 (5.6, 7.2) %	1.21	11.5%	8%	219.69	45%
Colorado	Morgan County	10.9 (8.4, 13.5) %	7.8 (6.7, 8.9) %	1.41	11.1%	9%	219.08	33%
Colorado	Otero County	10.2 (6.5, 13.9) %	7.4 (5.9, 8.9) %	1.42	11.6%	8%	273.61	34%
Colorado	Ouray County	NA (NA, NA) %	4.1 (2.2, 6) %	NA	-2.2%	8%	149.09	100%
Colorado	Park County	8.2 (5.3, 11) %	6.1 (4.7, 7.4) %	0.77	8.7%	6%	155.37	100%
Colorado	Phillips County	7.5 (2.7, 12.4) %	7 (4.2, 9.7) %	1.15	13.7%	8%	216.19	100%
Colorado	Pitkin County	NA (NA, NA) %	4.4 (3.2, 5.6) %	0.84	9.5%	5%	76.98	44%
Colorado	Prowers County	10.5 (7.7, 13.3) %	7.6 (6.1, 9.1) %	1.29	7.9%	10%	230.48	38%
Colorado	Pueblo County	9.4 (8.5, 10.2) %	6.7 (6.3, 7) %	1.33	9.7%	8%	231.75	14%
Colorado	Rio Blanco County	13.7 (6, 21.5) %	9.1 (6.4, 11.8) %	2.32	4.7%	6%	219.15	100%
Colorado	Rio Grande County	11.7 (6.3, 17) %	8.2 (6.2, 10.3) %	2	4.3%	7%	293.59	63%
Colorado	Routt County	8.6 (6, 11.2) %	6.1 (5.2, 7) %	1.06	9.1%	4%	155.76	45%
Colorado	Saguache County	NA (NA, NA) %	6.4 (3.1, 9.7) %	NA	10%	8%	191.74	100%
Colorado	San Juan County	NA (NA, NA) %	NA (NA, NA) %	NA	11.5%	7%	188.97	100%
Colorado	San Miguel County	8.5 (3.4, 13.6) %	5.9 (3.6, 8.2) %	1.09	-4%	5%	114.81	100%
Colorado	Sedgwick County	NA (NA, NA) %	NA (NA, NA) %	NA	11.2%	9%	254.65	100%
Colorado	Summit County	7.2 (2.8, 11.7) %	4.5 (3.6, 5.4) %	0.98	7.6%	4%	79.37	20%
Colorado	Teller County	7.2 (4.7, 9.7) %	5.2 (4.3, 6.1) %	0.9	10.7%	8%	193.82	63%
Colorado	Washington County	NA (NA, NA) %	6.4 (3.7, 9.1) %	NA	14.7%	8%	232.34	100%
Colorado	Weld County	13.3 (12.4, 14.2) %	9.8 (9.4, 10.2) %	1.3	9.5%	7%	210.76	20%
Colorado	Yuma County	12.9 (6, 19.8) %	9.7 (6.7, 12.6) %	2.2	9.4%	8%	231.7	65%
Connecticut	Fairfield County	10.4 (10, 10.8) %	8 (7.9, 8.2) %	1.21	10.1%	7%	207.59	5%
Connecticut	Hartford County	9.1 (8.7, 9.4) %	7 (6.9, 7.2) %	1.32	8.3%	10%	226.98	5%
Connecticut	Litchfield County	7.7 (6.9, 8.5) %	5.9 (5.6, 6.2) %	0.91	8.5%	8%	222.47	41%
Connecticut	Middlesex County	7.3 (6.4, 8.2) %	5.7 (5.3, 6) %	1.15	8.5%	7%	193.92	25%
Connecticut	New Haven County	9 (8.6, 9.3) %	6.9 (6.7, 7) %	1.1	9.1%	9%	221.23	4%
Connecticut	New London County	8.1 (7.4, 8.8) %	6.4 (6.1, 6.7) %	1.15	7.1%	9%	220.56	26%
Connecticut	Tolland County	7.8 (6.9, 8.7) %	6.2 (5.8, 6.6) %	1.12	10.6%	8%	216.5	38%
Connecticut	Windham County	8.1 (7.2, 9) %	6.7 (6.2, 7.1) %	1.07	10.6%	11%	253.69	50%
Delaware	Kent County	9.3 (8.4, 10.1) %	7.5 (7.1, 7.9) %	1.41	10.9%	13%	281.53	27%
Delaware	New Castle County	9.3 (8.8, 9.8) %	7.2 (7, 7.4) %	1.42	8.5%	10%	242.11	5%
Delaware	Sussex County	7.3 (6.5, 8) %	5.7 (5.4, 6) %	1.21	7.9%	13%	250.25	41%
District of Columbia	District of Columbia	6.7 (6.1, 7.2) %	4.7 (4.4, 4.9) %	NA	7.8%	8%	295.67	0%
Florida	Alachua County	7.3 (6.7, 8) %	5.7 (5.5, 6) %	1.92	7.9%	9%	216.38	21%
Florida	Baker County	9.1 (7.1, 11) %	7.3 (6.4, 8.3) %	1.79	11.5%	14%	297.17	59%
Florida	Bay County	8.6 (7.7, 9.6) %	6.8 (6.4, 7.2) %	2.12	8.9%	11%	289.29	12%
Florida	Bradford County	9.4 (6.4, 12.4) %	6.9 (5.9, 7.8) %	2.52	7.4%	12%	260.64	76%
Florida	Brevard County	6.9 (6.5, 7.4) %	5.6 (5.4, 5.8) %	1.48	7.4%	13%	239.75	5%
Florida	Broward County	9.3 (9, 9.5) %	7.3 (7.2, 7.4) %	1.42	9.2%	10%	246.72	0%
Florida	Calhoun County	10.1 (7, 13.1) %	8 (6.5, 9.5) %	2.74	8.3%	15%	299.25	68%
Florida	Charlotte County	4.3 (3.7, 4.9) %	3.4 (3.1, 3.7) %	0.87	9%	13%	191.34	9%
Florida	Citrus County	4.4 (3.7, 5.1) %	3.6 (3.2, 3.9) %	0.96	7.8%	15%	293.26	35%
Florida	Clay County	9.6 (8.8, 10.4) %	8.1 (7.7, 8.5) %	1.99	9.5%	12%	255.1	15%
Florida	Collier County	7.3 (6.6, 8) %	5.6 (5.3, 5.8) %	1.51	9%	9%	140.7	8%
Florida	Columbia County	9.2 (7.6, 10.8) %	7.2 (6.7, 7.8) %	2.93	7.6%	14%	292.97	62%
Florida	DeSoto County	11.1 (8.2, 14) %	8.7 (7.2, 10.2) %	1.69	7.9%	13%	201.11	46%
Florida	Dixie County	8 (5, 11.1) %	6.2 (4.7, 7.7) %	3.24	8.8%	16%	294.25	77%
Florida	Duval County	9.1 (8.7, 9.5) %	7.2 (7.1, 7.4) %	2.06	8.6%	11%	283.64	3%
Florida	Escambia County	7.9 (7.2, 8.6) %	6.4 (6.1, 6.7) %	1.69	8%	14%	290.55	8%
Florida	Flagler County	7.2 (5.9, 8.5) %	5.8 (5.3, 6.3) %	1.38	9.4%	12%	193.06	10%
Florida	Franklin County	NA (NA, NA) %	5.1 (3.7, 6.6) %	NA	6.1%	13%	255.28	68%
Florida	Gadsden County	10.2 (8.6, 11.7) %	8 (7.1, 8.9) %	1.77	9.6%	18%	305.33	65%
Florida	Gilchrist County	6.9 (4.4, 9.4) %	5.7 (4.4, 7) %	1.63	3.2%	13%	258.53	84%
Florida	Glades County	NA (NA, NA) %	6.6 (3.7, 9.5) %	NA	7.9%	16%	181.77	71%
Florida	Gulf County	4.3 (0.9, 7.7) %	4.1 (2.8, 5.3) %	NA	8.1%	12%	284.83	77%
Florida	Hamilton County	8.3 (5, 11.5) %	6.7 (4.8, 8.6) %	0.72	1.1%	14%	296.05	63%
Florida	Hardee County	17.3 (13.2, 21.3) %	12.8 (10.8, 14.8) %	2.98	10.9%	15%	222.06	48%
Florida	Hendry County	14.7 (11.6, 17.8) %	12 (10.5, 13.5) %	2.33	11.1%	11%	276.73	38%
Florida	Hernando County	6.9 (6.1, 7.7) %	5.5 (5.1, 5.8) %	1.26	8.5%	15%	256.23	19%
Florida	Highlands County	6.2 (5, 7.5) %	4.9 (4.4, 5.4) %	1.69	8.7%	16%	214.05	21%
Florida	Hillsborough County	9.1 (8.8, 9.4) %	7.3 (7.1, 7.4) %	1.96	9%	10%	248.43	4%
Florida	Holmes County	9 (5.5, 12.5) %	7.3 (5.7, 8.8) %	2.02	10.4%	13%	375.46	79%
Florida	Indian River County	6.3 (5.3, 7.2) %	5.1 (4.7, 5.5) %	1.53	8.8%	12%	206.07	5%
Florida	Jackson County	8 (6.3, 9.7) %	6.5 (5.8, 7.3) %	1.85	8.7%	16%	322.32	75%
Florida	Jefferson County	7.2 (4.1, 10.2) %	5.8 (4.4, 7.2) %	1.07	2.4%	13%	274.92	100%
Florida	Lafayette County	6.2 (1.8, 10.6) %	6.1 (3.6, 8.7) %	2.25	5.4%	12%	277.07	100%
Florida	Lake County	7.7 (7.1, 8.4) %	6.1 (5.8, 6.4) %	1.47	9.9%	13%	229.69	19%
Florida	Lee County	7.2 (6.8, 7.6) %	5.7 (5.5, 5.9) %	1.43	9.4%	11%	193.24	6%
Florida	Leon County	7.4 (6.6, 8.1) %	5.5 (5.2, 5.8) %	1.75	9.2%	9%	232.16	12%
Florida	Levy County	8.4 (6.5, 10.2) %	6.6 (5.8, 7.4) %	1.67	11.2%	14%	274.49	92%
Florida	Liberty County	7.9 (4.1, 11.8) %	6.5 (4.3, 8.7) %	1.44	11.1%	12%	298.03	100%
Florida	Madison County	7.4 (3.4, 11.5) %	5.9 (4.4, 7.3) %	1.87	5.2%	17%	339.45	80%
Florida	Manatee County	7.8 (7.3, 8.4) %	6.3 (6, 6.5) %	1.49	8.3%	11%	214.21	6%
Florida	Marion County	7.6 (6.9, 8.2) %	5.9 (5.7, 6.2) %	1.87	9.1%	14%	260.99	31%
Florida	Martin County	6.2 (5.3, 7.1) %	4.9 (4.5, 5.3) %	1.41	9.4%	10%	177.05	8%
Florida	Miami-Dade County	9.3 (9.1, 9.5) %	7.2 (7.1, 7.3) %	1.24	13.1%	8%	225.39	0%
Florida	Monroe County	5.1 (3.9, 6.3) %	4.2 (3.7, 4.7) %	0.77	7.3%	8%	210.33	9%
Florida	Nassau County	8.6 (7.1, 10.2) %	6.5 (5.9, 7) %	2.08	9.1%	13%	240.28	48%
Florida	Okaloosa County	8.5 (7.5, 9.5) %	6.9 (6.5, 7.3) %	1.83	9.6%	11%	232.63	12%
Florida	Okeechobee County	9.3 (7, 11.5) %	7.7 (6.6, 8.8) %	1.7	7.5%	15%	296.74	37%
Florida	Orange County	9.8 (9.5, 10.2) %	7.6 (7.5, 7.8) %	2.01	9.2%	9%	229.02	2%
Florida	Osceola County	12.1 (11.4, 12.9) %	9.6 (9.3, 10) %	2.08	9.3%	11%	254.92	8%
Florida	Palm Beach County	8 (7.7, 8.2) %	6.2 (6, 6.3) %	1.29	9%	10%	193.25	1%
Florida	Pasco County	7.9 (7.3, 8.4) %	6.3 (6, 6.5) %	1.74	9.2%	13%	266.21	9%
Florida	Pinellas County	5.6 (5.3, 5.9) %	4.5 (4.4, 4.6) %	1.15	7.8%	11%	256.49	0%
Florida	Polk County	9.8 (9.3, 10.3) %	7.7 (7.5, 8) %	2.05	9.4%	14%	264.21	14%
Florida	Putnam County	8 (6.8, 9.3) %	6.5 (5.8, 7.2) %	1.49	9.3%	15%	272.13	56%
Florida	St. Johns County	8.9 (7.6, 10.1) %	6.5 (6.2, 6.8) %	2.83	10.1%	8%	185.36	24%
Florida	St. Lucie County	9 (8.4, 9.6) %	7.1 (6.8, 7.4) %	1.49	9.3%	12%	222.62	3%
Florida	Santa Rosa County	8.9 (7.8, 10) %	7 (6.6, 7.4) %	2.48	9.6%	12%	245.78	21%
Florida	Sarasota County	5 (4.5, 5.5) %	3.9 (3.7, 4.1) %	1.06	8.6%	10%	176.06	4%
Florida	Seminole County	8.5 (7.9, 9.2) %	7 (6.7, 7.2) %	1.84	9.6%	10%	221.18	3%
Florida	Sumter County	2.4 (1.7, 3.1) %	1.9 (1.5, 2.3) %	0.38	6.1%	15%	169.9	35%
Florida	Suwannee County	11.3 (9.6, 12.9) %	8.8 (7.8, 9.7) %	2.37	8.3%	14%	318.63	83%
Florida	Taylor County	7.5 (4.7, 10.3) %	6.1 (4.7, 7.6) %	1.44	7.3%	12%	307.84	69%
Florida	Union County	8.7 (5.8, 11.7) %	8.1 (6.4, 9.7) %	1.86	6.9%	14%	385.26	67%
Florida	Volusia County	6.8 (6.3, 7.2) %	5.4 (5.2, 5.6) %	1.26	8.7%	14%	261.13	10%
Florida	Wakulla County	10.1 (6.5, 13.7) %	7.3 (6.1, 8.5) %	1.81	8.4%	9%	290.04	62%
Florida	Walton County	6.6 (5, 8.2) %	5.4 (4.8, 6.1) %	1.63	8%	12%	269.75	63%
Florida	Washington County	8.5 (5.8, 11.1) %	6.6 (5.6, 7.6) %	1.76	5.3%	14%	320.86	85%
Georgia	Appling County	11.7 (7.2, 16.2) %	10 (8.4, 11.6) %	2.24	7.8%	13%	331.07	71%
Georgia	Atkinson County	15.6 (9.1, 22) %	13.6 (10.6, 16.7) %	3.61	3.1%	13%	343.98	100%
Georgia	Bacon County	12.5 (8.3, 16.7) %	10.6 (8.8, 12.4) %	2.33	5.2%	12%	403.16	69%
Georgia	Baker County	NA (NA, NA) %	4.4 (1.5, 7.4) %	NA	15.6%	16%	250.76	100%
Georgia	Baldwin County	8.5 (7.1, 9.9) %	7.1 (6.3, 7.9) %	1.4	9.6%	12%	337.94	35%
Georgia	Banks County	10.1 (7.3, 12.9) %	8.3 (6.9, 9.8) %	1.46	10.8%	12%	290.89	94%
Georgia	Barrow County	12.6 (10.2, 15) %	10.3 (9.5, 11.2) %	1.74	10.3%	13%	290.68	30%
Georgia	Bartow County	9.6 (8.4, 10.9) %	8.2 (7.6, 8.7) %	1.41	8.1%	13%	292.52	35%
Georgia	Ben Hill County	11.2 (8.4, 14) %	9.3 (7.8, 10.8) %	1.86	10%	12%	321.89	34%
Georgia	Berrien County	8 (5.6, 10.3) %	7.3 (6, 8.7) %	1.54	7.1%	15%	327.32	76%
Georgia	Bibb County	10.3 (9.4, 11.3) %	8.4 (8, 8.8) %	2.33	8.4%	14%	390.19	14%
Georgia	Bleckley County	8.7 (4.9, 12.5) %	7.3 (5.7, 9) %	1.39	6.4%	12%	298.69	52%
Georgia	Brantley County	10.2 (6.5, 13.9) %	8.7 (6.6, 10.8) %	1.42	8.4%	12%	320.55	99%
Georgia	Brooks County	7 (4.2, 9.8) %	5.9 (4.6, 7.3) %	1.04	7.5%	14%	298.28	71%
Georgia	Bryan County	11.5 (8.6, 14.4) %	9.3 (8.2, 10.5) %	3.55	10%	12%	299.52	52%
Georgia	Bulloch County	8.6 (7.1, 10.2) %	6.8 (6.1, 7.4) %	1.58	12.1%	11%	263.6	48%
Georgia	Burke County	9.6 (6.9, 12.3) %	7.8 (6.5, 9) %	1.26	8.5%	14%	364.2	75%
Georgia	Butts County	10 (7, 13) %	7.5 (6.2, 8.8) %	1.2	8.3%	13%	318.67	78%
Georgia	Calhoun County	9.3 (4.1, 14.6) %	7.8 (5.4, 10.3) %	1.41	9.9%	15%	379.68	100%
Georgia	Camden County	10.2 (8.3, 12.2) %	8.7 (7.8, 9.5) %	2.17	11.4%	14%	290.54	31%
Georgia	Candler County	7.7 (4, 11.4) %	6.6 (4.8, 8.4) %	1	6.3%	14%	306.92	67%
Georgia	Carroll County	8.8 (7.6, 9.9) %	7.8 (7.2, 8.4) %	1.24	11.4%	12%	335.44	42%
Georgia	Catoosa County	9 (7.4, 10.5) %	7.2 (6.5, 7.9) %	1.55	8.1%	12%	265.55	28%
Georgia	Charlton County	10.5 (6.2, 14.8) %	7.8 (5.6, 9.9) %	1.23	6.2%	12%	309.58	51%
Georgia	Chatham County	9 (8.3, 9.7) %	7.2 (6.9, 7.5) %	1.64	9.1%	11%	280.9	5%
Georgia	Chattahoochee County	15.3 (9.5, 21.2) %	10.3 (7.6, 13.1) %	2.25	1.9%	6%	310.87	30%
Georgia	Chattooga County	7.7 (5.4, 10) %	6.3 (5.1, 7.4) %	1.16	7.1%	12%	350.87	58%
Georgia	Cherokee County	10.7 (9.7, 11.8) %	9.5 (9, 9.9) %	1.68	10%	10%	225.5	17%
Georgia	Clarke County	7.8 (6.7, 8.9) %	6.1 (5.6, 6.6) %	1.26	8.2%	9%	255.73	6%
Georgia	Clay County	NA (NA, NA) %	NA (NA, NA) %	NA	8%	17%	357.88	100%
Georgia	Clayton County	12.5 (11.7, 13.3) %	10.6 (10.2, 11) %	1.48	9.6%	12%	289.58	1%
Georgia	Clinch County	8.5 (3.6, 13.4) %	7.4 (4.7, 10) %	1.92	12.7%	13%	359.72	60%
Georgia	Cobb County	10.2 (9.7, 10.8) %	8.3 (8.1, 8.6) %	1.68	9.1%	8%	220.2	0%
Georgia	Coffee County	11.7 (9.1, 14.4) %	9.7 (8.9, 10.6) %	2.33	9.8%	13%	322.46	67%
Georgia	Colquitt County	13.2 (11, 15.4) %	11 (9.9, 12.1) %	2.82	9.7%	14%	338.4	59%
Georgia	Columbia County	12.9 (11.6, 14.1) %	9.5 (9.1, 9.9) %	3.29	8.7%	11%	214.11	16%
Georgia	Cook County	13.6 (10.4, 16.8) %	10.3 (8.8, 11.9) %	2.71	9.4%	15%	360.28	59%
Georgia	Coweta County	11.2 (9.8, 12.5) %	8.9 (8.4, 9.5) %	1.65	9.7%	12%	253.14	33%
Georgia	Crawford County	5.5 (3, 8.1) %	4.8 (3.2, 6.4) %	0.74	14.3%	15%	287.74	100%
Georgia	Crisp County	9.6 (6.4, 12.9) %	8.7 (7.3, 10.1) %	2.01	10.5%	16%	316.49	47%
Georgia	Dade County	6.8 (3.8, 9.9) %	5.4 (4.1, 6.7) %	1.49	12.4%	14%	321.77	72%
Georgia	Dawson County	8.3 (4.5, 12.1) %	5.8 (4.6, 6.9) %	1.76	8.1%	13%	255.32	80%
Georgia	Decatur County	10.2 (8.1, 12.3) %	9 (7.8, 10.2) %	1.87	9.6%	14%	307.39	56%
Georgia	DeKalb County	9.4 (8.9, 9.9) %	7.7 (7.5, 7.9) %	1.57	9.1%	9%	226.1	0%
Georgia	Dodge County	8.9 (3.9, 13.9) %	7.3 (6, 8.6) %	1.95	8.6%	14%	342.77	72%
Georgia	Dooly County	6.8 (3.4, 10.3) %	6 (4.3, 7.8) %	1.79	5.1%	15%	295.77	54%
Georgia	Dougherty County	9.5 (8.2, 10.8) %	7.8 (7.1, 8.5) %	2.3	10.7%	14%	302.03	14%
Georgia	Douglas County	10.9 (9.6, 12.3) %	9 (8.4, 9.5) %	1.6	10.8%	13%	304.91	16%
Georgia	Early County	10.1 (5.7, 14.6) %	8.6 (6.3, 10.8) %	2.41	12.5%	16%	379.83	66%
Georgia	Echols County	NA (NA, NA) %	11.7 (5.6, 17.9) %	NA	2.4%	11%	234.96	100%
Georgia	Effingham County	10.9 (8.9, 12.9) %	8.7 (7.8, 9.6) %	1.94	9.4%	13%	292.96	67%
Georgia	Elbert County	6 (3, 9) %	4.9 (3.7, 6.2) %	1.25	9.1%	14%	344.33	71%
Georgia	Emanuel County	10.8 (8.7, 12.9) %	9.1 (8, 10.3) %	1.99	8.2%	13%	367.81	67%
Georgia	Evans County	9.9 (5.9, 13.9) %	7.8 (5.7, 10) %	1.21	7.9%	13%	324.49	61%
Georgia	Fannin County	6.5 (4.3, 8.6) %	4.8 (3.8, 5.7) %	1.45	6.8%	15%	236.01	100%
Georgia	Fayette County	11.2 (9.6, 12.8) %	8.2 (7.7, 8.8) %	2.46	10.8%	14%	201.06	18%
Georgia	Floyd County	9.2 (8.1, 10.4) %	7.6 (7, 8.1) %	1.75	9.4%	14%	327.75	37%
Georgia	Forsyth County	14.9 (13.2, 16.5) %	11.1 (10.7, 11.6) %	2.71	8.7%	10%	212.7	10%
Georgia	Franklin County	9.5 (6.7, 12.4) %	8 (6.6, 9.3) %	1.77	8.9%	13%	331.62	89%
Georgia	Fulton County	9.4 (8.8, 9.9) %	7.3 (7.1, 7.5) %	1.81	9.5%	9%	257.84	1%
Georgia	Gilmer County	6.5 (4.6, 8.5) %	5.5 (4.4, 6.5) %	0.91	8.3%	15%	246.37	88%
Georgia	Glascock County	NA (NA, NA) %	6.9 (4.3, 9.5) %	NA	10.4%	13%	328.86	100%
Georgia	Glynn County	7.9 (6.5, 9.3) %	6.3 (5.7, 6.9) %	1.89	9.4%	14%	241	21%
Georgia	Gordon County	11 (8.5, 13.5) %	8.7 (7.8, 9.5) %	2.03	7.3%	13%	314.46	52%
Georgia	Grady County	10.9 (7.9, 13.9) %	9.4 (8.2, 10.5) %	1.81	7.3%	13%	308.62	62%
Georgia	Greene County	6.9 (4, 9.8) %	5.1 (3.8, 6.5) %	1.25	8.4%	17%	296.08	83%
Georgia	Gwinnett County	13.6 (13, 14.1) %	10.9 (10.6, 11.1) %	2.13	8.4%	10%	211.04	0%
Georgia	Habersham County	9.8 (7.9, 11.6) %	8.2 (7.3, 9.1) %	1.5	9.3%	12%	242.89	59%
Georgia	Hall County	11.7 (10.6, 12.9) %	9.7 (9.2, 10.1) %	2.19	8.9%	12%	245.66	21%
Georgia	Hancock County	7.2 (4.8, 9.6) %	5.9 (4.2, 7.6) %	0.81	9.3%	18%	262.61	62%
Georgia	Haralson County	9.8 (7.4, 12.1) %	8.2 (6.9, 9.5) %	1.25	11.7%	12%	369.04	77%
Georgia	Harris County	10.8 (8.3, 13.2) %	8.7 (7.8, 9.6) %	2.25	10%	13%	232.43	97%
Georgia	Hart County	6.3 (3.9, 8.7) %	5.4 (4.4, 6.5) %	1.09	8.3%	14%	283.73	74%
Georgia	Heard County	8.1 (4.6, 11.6) %	6.6 (5, 8.2) %	1.12	9.5%	14%	257.1	100%
Georgia	Henry County	13 (12, 14) %	10.8 (10.4, 11.3) %	2.07	10.8%	14%	278.75	14%
Georgia	Houston County	11.2 (9.9, 12.4) %	9.2 (8.7, 9.7) %	2.11	7.5%	12%	257.95	10%
Georgia	Irwin County	12.4 (7.9, 16.9) %	9.7 (7.6, 11.8) %	1.84	6.9%	14%	267.32	65%
Georgia	Jackson County	12.3 (10.4, 14.2) %	9.5 (8.8, 10.2) %	1.99	9.9%	11%	310.09	60%
Georgia	Jasper County	9.5 (5.5, 13.6) %	7.7 (5.8, 9.6) %	1.07	9.1%	14%	323.92	82%
Georgia	Jeff Davis County	12.1 (7.3, 17) %	9.2 (7.3, 11.1) %	1.98	3.3%	13%	404.15	70%
Georgia	Jefferson County	8.4 (4.8, 11.9) %	7 (5.5, 8.5) %	1.29	12.2%	18%	382.13	81%
Georgia	Jenkins County	9.8 (6.2, 13.4) %	8.4 (6.4, 10.4) %	1.43	7%	13%	331.92	66%
Georgia	Johnson County	6.8 (2.2, 11.4) %	5.5 (3.9, 7.1) %	1.49	10.3%	13%	294.83	65%
Georgia	Jones County	10.5 (7.9, 13.1) %	8.7 (7.7, 9.7) %	2.64	7.3%	15%	267.17	68%
Georgia	Lamar County	7.3 (3.4, 11.1) %	6.6 (5.3, 8) %	1.2	5.8%	14%	332.67	61%
Georgia	Lanier County	11.5 (3.7, 19.3) %	8.6 (6.4, 10.7) %	2.1	9.9%	13%	284.21	71%
Georgia	Laurens County	9.9 (8, 11.7) %	8.3 (7.5, 9.1) %	2.37	7.1%	15%	352.52	57%
Georgia	Lee County	12.7 (9.3, 16.1) %	9.8 (8.7, 10.8) %	3.2	6.1%	14%	265.69	36%
Georgia	Liberty County	11 (9.3, 12.8) %	8.9 (8, 9.8) %	1.51	9.2%	11%	283.49	23%
Georgia	Lincoln County	4.8 (2, 7.6) %	4 (2.3, 5.8) %	0.61	12.6%	16%	346.59	100%
Georgia	Long County	20.1 (10, 30.2) %	13.5 (11.4, 15.6) %	4.29	10.4%	11%	247.58	81%
Georgia	Lowndes County	10.2 (8.8, 11.7) %	8.6 (8, 9.2) %	2.08	10.8%	12%	324.83	27%
Georgia	Lumpkin County	7.9 (5.6, 10.2) %	5.8 (4.7, 6.9) %	0.81	8.8%	11%	255.46	84%
Georgia	McDuffie County	10.2 (7.1, 13.2) %	8.4 (7.2, 9.6) %	2.27	10%	16%	316.16	61%
Georgia	McIntosh County	6.7 (3.8, 9.6) %	5.3 (4, 6.6) %	1.08	9.5%	16%	203.63	74%
Georgia	Macon County	6.6 (4.4, 8.8) %	5.5 (4, 7) %	0.78	11.3%	16%	384.95	53%
Georgia	Madison County	9.3 (7.1, 11.4) %	7.7 (6.6, 8.9) %	1.82	10.1%	12%	325.27	92%
Georgia	Marion County	NA (NA, NA) %	7.1 (4.8, 9.4) %	1.62	7.5%	16%	333.98	100%
Georgia	Meriwether County	7.4 (4.9, 9.9) %	6.5 (5.1, 7.8) %	0.75	10.6%	16%	383.07	83%
Georgia	Miller County	5.9 (2.6, 9.1) %	4.8 (3, 6.6) %	1.32	5.4%	14%	296.34	100%
Georgia	Mitchell County	11.3 (7.4, 15.1) %	9.3 (7.8, 10.9) %	1.98	11.9%	14%	338.89	55%
Georgia	Monroe County	9.5 (5, 13.9) %	6.7 (5.6, 7.8) %	2.71	5.6%	15%	316.72	80%
Georgia	Montgomery County	9.6 (4.7, 14.6) %	6.6 (4.7, 8.6) %	2.56	9.3%	13%	306.14	99%
Georgia	Morgan County	8.4 (4.1, 12.6) %	7.2 (5.6, 8.8) %	1.62	12.7%	14%	314.97	75%
Georgia	Murray County	10.5 (7.8, 13.2) %	8.4 (7.2, 9.7) %	2.04	12.2%	15%	324.33	70%
Georgia	Muscogee County	9.8 (8.9, 10.7) %	8.1 (7.7, 8.5) %	2.05	6.4%	14%	322.1	3%
Georgia	Newton County	11.8 (10.6, 13) %	10.2 (9.6, 10.8) %	1.35	10.8%	14%	308.9	31%
Georgia	Oconee County	13.5 (10.1, 16.9) %	8.3 (7.6, 9.1) %	3.81	8.3%	10%	232.59	50%
Georgia	Oglethorpe County	8.9 (5.3, 12.5) %	7 (5.7, 8.4) %	1.47	8.8%	14%	244.64	99%
Georgia	Paulding County	14.1 (12.8, 15.4) %	11.4 (10.9, 11.9) %	2.14	11.8%	11%	239.47	20%
Georgia	Peach County	8.4 (5.7, 11) %	6.9 (5.7, 8) %	1.68	13.4%	14%	345.36	38%
Georgia	Pickens County	8.4 (6, 10.7) %	6.2 (5.2, 7.2) %	0.86	11.8%	16%	260.28	73%
Georgia	Pierce County	11 (7.4, 14.5) %	9.1 (7.7, 10.6) %	1.82	11.5%	15%	328.21	79%
Georgia	Pike County	10 (6.8, 13.3) %	7 (5.6, 8.3) %	1.86	6.6%	12%	301.23	99%
Georgia	Polk County	11 (8.7, 13.3) %	9 (8, 10) %	1.51	9.7%	13%	404.98	51%
Georgia	Pulaski County	8 (3.2, 12.9) %	5 (3.5, 6.5) %	1.29	8.8%	15%	331.5	67%
Georgia	Putnam County	7.6 (4.3, 10.9) %	5.4 (4.1, 6.6) %	1.35	5.9%	15%	285.3	81%
Georgia	Quitman County	NA (NA, NA) %	NA (NA, NA) %	NA	-2.3%	19%	242.85	73%
Georgia	Rabun County	NA (NA, NA) %	4.6 (3.3, 5.9) %	1.27	8.4%	15%	250.69	79%
Georgia	Randolph County	8.3 (3.2, 13.4) %	6.9 (4.6, 9.3) %	1.59	5.9%	16%	344.1	51%
Georgia	Richmond County	9.5 (8.7, 10.3) %	7.8 (7.4, 8.2) %	1.58	8.8%	14%	317.95	9%
Georgia	Rockdale County	12.2 (10.3, 14.1) %	9.7 (9, 10.4) %	1.94	6%	13%	248.44	15%
Georgia	Schley County	12.5 (5.6, 19.4) %	9.6 (6.9, 12.4) %	2.46	8.2%	14%	303.7	100%
Georgia	Screven County	8.3 (4.7, 11.9) %	6.9 (5.3, 8.4) %	1.5	4.2%	15%	359.89	79%
Georgia	Seminole County	10.3 (4.6, 16) %	8.5 (6.5, 10.5) %	2.16	7.4%	15%	321.14	69%
Georgia	Spalding County	10.3 (8.5, 12.1) %	8.3 (7.6, 9.1) %	1.28	9.7%	14%	336.79	42%
Georgia	Stephens County	8 (6.2, 9.8) %	5.9 (5, 6.7) %	1.99	7.6%	12%	324.15	59%
Georgia	Stewart County	NA (NA, NA) %	NA (NA, NA) %	NA	7.3%	13%	319.18	100%
Georgia	Sumter County	9.1 (7, 11.2) %	7.8 (6.8, 8.9) %	2.37	8.4%	16%	346.98	42%
Georgia	Talbot County	4.5 (2, 7.1) %	3.8 (2.3, 5.4) %	0.66	1.3%	17%	337.06	94%
Georgia	Taliaferro County	NA (NA, NA) %	NA (NA, NA) %	NA	3.2%	18%	332.34	100%
Georgia	Tattnall County	10.9 (7.9, 13.9) %	8.9 (7.3, 10.5) %	2.41	9.5%	12%	322.43	68%
Georgia	Taylor County	7.2 (4.4, 10.1) %	5.3 (3.7, 6.8) %	1.13	12.4%	15%	352.37	100%
Georgia	Telfair County	9.8 (6.2, 13.4) %	7.9 (6.1, 9.7) %	1.67	8%	13%	314.22	47%
Georgia	Terrell County	10.6 (4.6, 16.6) %	9.3 (6.6, 11.9) %	1.71	5.6%	15%	316.81	52%
Georgia	Thomas County	7.8 (6.5, 9.2) %	7.1 (6.4, 7.8) %	1.81	11.3%	14%	301.88	46%
Georgia	Tift County	10.1 (8.1, 12.2) %	8.8 (7.9, 9.6) %	2.21	8.8%	12%	324.25	41%
Georgia	Toombs County	11.4 (8.5, 14.4) %	9.1 (7.8, 10.3) %	2.44	7.3%	13%	332.99	51%
Georgia	Towns County	4.6 (2.4, 6.8) %	3.5 (2.2, 4.9) %	0.54	6.1%	14%	230.32	100%
Georgia	Treutlen County	9.3 (4.1, 14.5) %	8 (5.6, 10.3) %	1.23	5.3%	13%	311.33	59%
Georgia	Troup County	11.1 (9.2, 13) %	8.9 (8.1, 9.7) %	2.34	9.4%	13%	333.17	44%
Georgia	Turner County	11.1 (5.4, 16.8) %	9.4 (7.3, 11.6) %	2.6	3.8%	15%	355.17	50%
Georgia	Twiggs County	9 (3, 15.1) %	7.7 (5.6, 9.8) %	1.86	-2.9%	16%	388.69	100%
Georgia	Union County	5.2 (3.2, 7.2) %	4.1 (3.1, 5) %	0.91	7.1%	16%	220.74	100%
Georgia	Upson County	7.7 (5.2, 10.3) %	6.4 (5.4, 7.4) %	0.88	12%	13%	408.33	47%
Georgia	Walker County	8.2 (6.3, 10) %	7 (6.3, 7.8) %	1.24	9.1%	16%	392.09	44%
Georgia	Walton County	10.7 (9.3, 12.2) %	9 (8.3, 9.7) %	1.42	8.6%	12%	307.17	43%
Georgia	Ware County	8.8 (7, 10.6) %	7.2 (6.4, 8.1) %	2.27	11.6%	13%	353.82	29%
Georgia	Warren County	NA (NA, NA) %	7.3 (4.6, 10) %	NA	10%	17%	285.13	100%
Georgia	Washington County	9.2 (6.2, 12.2) %	7.7 (6.2, 9.3) %	1.6	6.2%	14%	324.98	66%
Georgia	Wayne County	10.7 (8.1, 13.4) %	8.9 (7.9, 10) %	2.13	10.1%	14%	341.71	58%
Georgia	Webster County	9.5 (3.3, 15.7) %	8.1 (4, 12.3) %	1.13	1.3%	16%	230.04	100%
Georgia	Wheeler County	8.8 (2.9, 14.8) %	7.2 (3.2, 11.3) %	1.39	9.8%	12%	298.97	100%
Georgia	White County	6.9 (4.7, 9.2) %	5.8 (4.8, 6.8) %	1	6.8%	14%	261.36	84%
Georgia	Whitfield County	12.7 (10.6, 14.8) %	9.8 (9, 10.7) %	3.01	8.1%	13%	272.06	29%
Georgia	Wilcox County	11.2 (5.5, 16.8) %	9.2 (6.7, 11.6) %	2.09	8.4%	13%	325.12	100%
Georgia	Wilkes County	6.5 (4, 8.9) %	5.5 (4, 7) %	1.82	10.4%	16%	338.09	67%
Georgia	Wilkinson County	8.8 (5.7, 12) %	8 (5.9, 10) %	1.76	2.4%	16%	381.01	100%
Georgia	Worth County	8.8 (5.9, 11.8) %	7 (5.8, 8.2) %	1.64	7.3%	15%	305.23	69%
Hawaii	Hawaii County	8.7 (7.7, 9.7) %	6.7 (6.3, 7.2) %	1.77	10.1%	10%	233.05	38%
Hawaii	Honolulu County	8.1 (7.7, 8.4) %	6.3 (6.2, 6.5) %	1.3	8.2%	10%	199.77	1%
Hawaii	Kalawao County	NA (NA, NA) %	NA (NA, NA) %	NA	NA%	13%	207.88	100%
Hawaii	Kauai County	9 (7.4, 10.6) %	7.2 (6.6, 7.9) %	1.36	9.5%	9%	216.26	13%
Hawaii	Maui County	8.7 (7.6, 9.7) %	6.7 (6.3, 7.2) %	1.65	9.2%	9%	207.88	15%
Idaho	Ada County	11.3 (10.7, 12) %	8.3 (8.1, 8.6) %	1.6	9.7%	8%	211.01	5%
Idaho	Adams County	NA (NA, NA) %	7.2 (3.1, 11.4) %	NA	11.4%	11%	195.71	100%
Idaho	Bannock County	12.5 (11.2, 13.8) %	8.5 (7.9, 9) %	1.42	10.3%	10%	285.97	16%
Idaho	Bear Lake County	11.8 (7.6, 16.1) %	8.6 (6.3, 10.8) %	0.66	9.4%	9%	263.73	100%
Idaho	Benewah County	11 (7.3, 14.7) %	7.6 (5.7, 9.4) %	1.18	6.9%	9%	263.58	72%
Idaho	Bingham County	17.8 (15.8, 19.7) %	13 (12.1, 14) %	1.63	9.3%	11%	247.65	56%
Idaho	Blaine County	9.8 (5.7, 13.8) %	6.1 (4.8, 7.3) %	1.03	7.8%	6%	143.95	33%
Idaho	Boise County	NA (NA, NA) %	4.8 (2.8, 6.7) %	NA	10.9%	11%	188.63	100%
Idaho	Bonner County	8.1 (6.3, 9.8) %	5.8 (5, 6.6) %	0.9	9.9%	9%	238.4	72%
Idaho	Bonneville County	14.7 (13.3, 16.2) %	10.5 (9.9, 11.1) %	2.1	10.3%	8%	249.58	13%
Idaho	Boundary County	6.7 (3.8, 9.6) %	5.4 (3.8, 6.9) %	0.92	7.7%	10%	266.75	76%
Idaho	Butte County	NA (NA, NA) %	7.8 (2.8, 12.9) %	NA	7.7%	9%	263.71	100%
Idaho	Camas County	NA (NA, NA) %	NA (NA, NA) %	NA	16.4%	9%	184.94	100%
Idaho	Canyon County	14.5 (13.5, 15.6) %	10.8 (10.4, 11.3) %	1.37	11.8%	9%	231.22	20%
Idaho	Caribou County	13.3 (8.2, 18.4) %	7.6 (5.5, 9.7) %	2.74	7.5%	10%	261.3	60%
Idaho	Cassia County	18.7 (15.5, 21.8) %	13.1 (11.6, 14.6) %	3.78	7.9%	9%	254.02	52%
Idaho	Clark County	NA (NA, NA) %	18.3 (7.1, 29.4) %	NA	7.7%	8%	232.94	100%
Idaho	Clearwater County	6.4 (3.4, 9.4) %	4.4 (3.1, 5.7) %	0.98	6.3%	11%	229.91	59%
Idaho	Custer County	NA (NA, NA) %	5.4 (2.3, 8.6) %	NA	0.5%	9%	201.5	100%
Idaho	Elmore County	11.1 (8.5, 13.7) %	7.8 (6.4, 9.2) %	1.05	9.5%	9%	247.25	27%
Idaho	Franklin County	15.7 (11.7, 19.7) %	11.2 (9.4, 12.9) %	3.69	7.6%	8%	255.56	66%
Idaho	Fremont County	12.3 (8.1, 16.5) %	8.7 (7.1, 10.4) %	1.08	5.3%	9%	240.39	72%
Idaho	Gem County	9.9 (7.5, 12.4) %	7.7 (6.2, 9.1) %	0.85	8%	11%	232.77	45%
Idaho	Gooding County	13.3 (7.5, 19.1) %	10.4 (8.5, 12.2) %	2.18	9.1%	8%	263.17	58%
Idaho	Idaho County	9.5 (5.8, 13.3) %	5.7 (4.2, 7.1) %	1.44	8%	9%	229.67	81%
Idaho	Jefferson County	20.6 (17.1, 24) %	14.2 (12.9, 15.4) %	2.29	12.9%	10%	214.69	67%
Idaho	Jerome County	15.2 (11.6, 18.8) %	10.8 (9.3, 12.4) %	2.71	8.7%	7%	250.55	51%
Idaho	Kootenai County	10.3 (9.3, 11.4) %	7.6 (7.2, 8.1) %	1.38	8.1%	8%	216.75	24%
Idaho	Latah County	7.8 (6, 9.5) %	5.8 (5.1, 6.6) %	1.15	7.2%	6%	213.06	35%
Idaho	Lemhi County	NA (NA, NA) %	4.7 (2.8, 6.5) %	0.5	10.6%	10%	224.11	61%
Idaho	Lewis County	9.3 (2.9, 15.6) %	7.3 (3.7, 10.9) %	0.71	9.3%	10%	220.28	100%
Idaho	Lincoln County	18 (8.1, 27.9) %	13.2 (8.9, 17.6) %	2.11	5.4%	8%	237.42	100%
Idaho	Madison County	13.1 (10.1, 16.1) %	7.8 (6.8, 8.8) %	0.92	9.7%	7%	253.48	28%
Idaho	Minidoka County	13 (10.2, 15.8) %	9.9 (8.3, 11.5) %	1.55	12.9%	11%	253.81	44%
Idaho	Nez Perce County	8 (6.2, 9.7) %	6.1 (5.3, 6.8) %	0.97	7.9%	10%	248.08	19%
Idaho	Oneida County	14.7 (9.1, 20.3) %	10.7 (7.9, 13.5) %	1.06	0.9%	11%	243.84	100%
Idaho	Owyhee County	15.4 (10.2, 20.6) %	11.6 (8.9, 14.4) %	0.92	10.4%	9%	231.03	77%
Idaho	Payette County	11.7 (8.9, 14.5) %	7.8 (6.5, 9.1) %	2.42	12.1%	9%	260.38	43%
Idaho	Power County	19.5 (11.5, 27.6) %	9.2 (6.7, 11.8) %	6.24	4%	9%	282.07	43%
Idaho	Shoshone County	8.1 (5.4, 10.9) %	6.1 (4.5, 7.7) %	0.76	9.6%	11%	307.56	56%
Idaho	Teton County	16.6 (12.8, 20.3) %	11.5 (9.7, 13.3) %	1.67	5.2%	6%	181.66	100%
Idaho	Twin Falls County	13.5 (12.1, 14.9) %	9.9 (9.3, 10.4) %	1.66	8.8%	9%	230.6	28%
Idaho	Valley County	13 (7.1, 18.9) %	9.5 (7.4, 11.6) %	1.13	8.4%	8%	170.68	100%
Idaho	Washington County	10 (5.8, 14.2) %	8 (5.6, 10.4) %	0.77	8.4%	10%	255.84	46%
Illinois	Adams County	8.5 (7.3, 9.8) %	6.4 (5.9, 6.9) %	1.3	6.8%	11%	248.51	33%
Illinois	Alexander County	11.2 (5, 17.4) %	8.5 (5.3, 11.8) %	1.09	5.5%	11%	369.6	62%
Illinois	Bond County	9 (6.4, 11.5) %	6.4 (5.2, 7.7) %	0.95	8.3%	9%	242.32	61%
Illinois	Boone County	13.6 (11.3, 16) %	9.6 (8.8, 10.4) %	1.71	8.6%	10%	244.63	19%
Illinois	Brown County	9.7 (3.5, 16) %	8.3 (5.4, 11.1) %	1.21	8.4%	8%	286.74	41%
Illinois	Bureau County	9.4 (7.6, 11.1) %	7 (6.2, 7.8) %	1.15	8.7%	10%	256.93	57%
Illinois	Calhoun County	8.7 (3.4, 13.9) %	6.3 (4.1, 8.6) %	1.19	16.9%	11%	311.27	100%
Illinois	Carroll County	7.1 (4.6, 9.7) %	5.7 (4.4, 6.9) %	0.88	9.6%	11%	268.7	82%
Illinois	Cass County	9.4 (5.9, 12.9) %	7.2 (5.6, 8.8) %	0.9	7.6%	10%	324.29	52%
Illinois	Champaign County	7.7 (6.8, 8.5) %	6 (5.6, 6.3) %	1.29	9.3%	9%	216.11	13%
Illinois	Christian County	9 (7.4, 10.7) %	7.1 (6.2, 7.9) %	1.06	9.1%	11%	272.68	43%
Illinois	Clark County	9.7 (6.1, 13.3) %	7.6 (6.2, 9) %	1.14	8.1%	11%	334.7	60%
Illinois	Clay County	7.7 (4.4, 11.1) %	6 (4.6, 7.3) %	0.7	12.5%	10%	309.57	65%
Illinois	Clinton County	9.3 (6.9, 11.6) %	6.9 (6.1, 7.6) %	1.47	9.2%	10%	251.6	49%
Illinois	Coles County	7.4 (5.9, 8.9) %	5.5 (4.8, 6.1) %	1.02	9.1%	9%	287.6	24%
Illinois	Cook County	9.3 (9.2, 9.5) %	7.1 (7, 7.1) %	1.04	25.1%	9%	267.77	0%
Illinois	Crawford County	8.1 (5, 11.3) %	6.8 (5.6, 8) %	1.12	7.5%	10%	316.38	60%
Illinois	Cumberland County	9.1 (6.1, 12.1) %	7.4 (5.9, 8.8) %	1.29	10.5%	10%	265.83	100%
Illinois	DeKalb County	10.3 (9.1, 11.6) %	7.9 (7.3, 8.4) %	1.02	9.1%	8%	237.44	20%
Illinois	De Witt County	8.8 (5.6, 12) %	6.8 (5.3, 8.3) %	0.93	5.8%	9%	285.32	49%
Illinois	Douglas County	10.9 (7.7, 14) %	8.2 (6.8, 9.6) %	1.52	5.8%	9%	263.16	62%
Illinois	DuPage County	10.2 (9.7, 10.7) %	7.6 (7.4, 7.7) %	1.33	10.2%	8%	209.19	0%
Illinois	Edgar County	7.9 (5.6, 10.2) %	5.6 (4.6, 6.7) %	1.01	9.4%	10%	360.11	52%
Illinois	Edwards County	NA (NA, NA) %	6.4 (4.4, 8.3) %	NA	3.3%	10%	298.99	100%
Illinois	Effingham County	9.5 (7.4, 11.6) %	7.1 (6.3, 8) %	1.53	8.5%	10%	259.79	60%
Illinois	Fayette County	10 (7.4, 12.6) %	7.4 (6.3, 8.6) %	1.2	4.6%	9%	271.41	67%
Illinois	Ford County	9.4 (6.2, 12.6) %	7.5 (5.8, 9.1) %	1.15	8.4%	10%	315.65	42%
Illinois	Franklin County	9.5 (7.4, 11.6) %	7.1 (6.2, 8) %	1.22	7.8%	10%	257.1	49%
Illinois	Fulton County	9.2 (7.1, 11.3) %	7 (6.2, 7.9) %	1.48	7.4%	10%	268.7	60%
Illinois	Gallatin County	7.5 (3.8, 11.3) %	5.7 (4, 7.5) %	0.77	14.3%	11%	344.2	100%
Illinois	Greene County	10 (7.1, 12.8) %	7.7 (6.4, 8.9) %	1.11	5.4%	10%	293.71	71%
Illinois	Grundy County	10.8 (9.1, 12.5) %	8.4 (7.6, 9.2) %	1.01	9.4%	8%	264.77	24%
Illinois	Hamilton County	10 (6.6, 13.4) %	7.7 (5.8, 9.5) %	1.68	3.4%	11%	357.3	68%
Illinois	Hancock County	9.6 (6.3, 12.8) %	7 (5.8, 8.2) %	1.48	11.7%	11%	245.54	71%
Illinois	Hardin County	9.3 (4.5, 14.2) %	7 (4.6, 9.4) %	1.58	6.3%	12%	331.06	100%
Illinois	Henderson County	6.8 (3, 10.7) %	5 (3.2, 6.8) %	0.53	0%	11%	303.24	100%
Illinois	Henry County	9.8 (8.1, 11.5) %	7.2 (6.5, 7.9) %	1.25	11%	11%	253.49	50%
Illinois	Iroquois County	9.2 (7.2, 11.2) %	6.8 (5.9, 7.7) %	1.2	9.8%	11%	309.84	72%
Illinois	Jackson County	6.6 (5.1, 8.1) %	4.9 (4.3, 5.5) %	1.12	10.2%	8%	268.25	37%
Illinois	Jasper County	11 (5.6, 16.5) %	8.1 (6.2, 10.1) %	2.17	10.5%	10%	280.3	70%
Illinois	Jefferson County	9.6 (7.5, 11.7) %	6.7 (5.8, 7.5) %	1.79	10.8%	10%	265.52	59%
Illinois	Jersey County	10.3 (7.5, 13) %	7.7 (6.7, 8.7) %	1.3	11%	10%	300.04	61%
Illinois	Jo Daviess County	6.8 (4.5, 9) %	4.9 (4, 5.9) %	0.82	9.3%	12%	226.6	73%
Illinois	Johnson County	8.7 (5.6, 11.9) %	6.6 (5.2, 8.1) %	1.2	11.4%	10%	269.45	100%
Illinois	Kane County	13.3 (12.7, 13.9) %	10 (9.7, 10.3) %	1.4	10.2%	8%	206.46	4%
Illinois	Kankakee County	11.4 (9.9, 12.9) %	8.6 (8.1, 9.1) %	1.37	8.5%	9%	293.3	24%
Illinois	Kendall County	16.8 (15.5, 18.1) %	13 (12.4, 13.5) %	1.56	10.7%	9%	207.95	10%
Illinois	Knox County	7.9 (6.4, 9.4) %	6.2 (5.5, 6.8) %	1.02	9.8%	11%	282.66	24%
Illinois	Lake County	11.7 (11.1, 12.3) %	8.7 (8.4, 8.9) %	1.56	10%	7%	208.43	1%
Illinois	LaSalle County	8.8 (7.7, 10) %	6.5 (6.1, 7) %	NA	10%	10%	303.6	30%
Illinois	Lawrence County	8.6 (6.3, 11) %	6.9 (5.6, 8.1) %	0.9	10.5%	10%	289.75	58%
Illinois	Lee County	9.5 (7.6, 11.5) %	7.3 (6.4, 8.1) %	1.37	9.5%	10%	258.87	53%
Illinois	Livingston County	9.3 (7.4, 11.3) %	6.9 (6, 7.7) %	1.17	9.1%	9%	314.84	41%
Illinois	Logan County	9 (6.7, 11.3) %	7 (5.9, 8.1) %	1.2	9.1%	10%	236.88	40%
Illinois	McDonough County	6.6 (5, 8.2) %	5 (4.2, 5.9) %	0.85	10.7%	9%	288.91	30%
Illinois	McHenry County	11.8 (11, 12.7) %	8.8 (8.5, 9.2) %	1.26	11%	10%	236.74	10%
Illinois	McLean County	9.8 (8.8, 10.8) %	7.4 (6.9, 7.8) %	1.39	8.5%	8%	235.97	16%
Illinois	Macon County	9.7 (8.4, 11) %	7.3 (6.8, 7.8) %	1.43	8.5%	10%	262.82	15%
Illinois	Macoupin County	8.9 (7.1, 10.6) %	6.8 (6.1, 7.5) %	0.97	9.6%	10%	289.19	59%
Illinois	Madison County	9.3 (8.6, 10.1) %	7.1 (6.8, 7.4) %	1.24	7.7%	10%	298.76	13%
Illinois	Marion County	9.1 (7.5, 10.7) %	7 (6.3, 7.6) %	1.24	8.3%	10%	309.86	45%
Illinois	Marshall County	7.4 (5.1, 9.8) %	5.9 (4.7, 7.1) %	0.87	7.6%	11%	290.16	100%
Illinois	Mason County	7 (4.5, 9.6) %	5.5 (4.4, 6.6) %	0.93	12.6%	11%	266.33	77%
Illinois	Massac County	12.6 (8.6, 16.6) %	9.3 (7.8, 10.8) %	1.59	9.8%	11%	319.57	51%
Illinois	Menard County	9.4 (5.8, 12.9) %	7 (5.7, 8.3) %	1.46	7.8%	10%	250.31	76%
Illinois	Mercer County	9.8 (6.1, 13.4) %	7.7 (6.2, 9.2) %	1.15	6.4%	10%	253.11	78%
Illinois	Monroe County	8.7 (6.7, 10.7) %	6.7 (5.9, 7.5) %	1.85	8.1%	10%	215.54	41%
Illinois	Montgomery County	10.3 (8.2, 12.3) %	7.7 (6.7, 8.6) %	1.29	7.4%	11%	275.44	42%
Illinois	Morgan County	7.8 (6.2, 9.5) %	5.8 (5, 6.5) %	0.92	8.2%	10%	281.19	36%
Illinois	Moultrie County	11.2 (7.8, 14.5) %	8.6 (7, 10.3) %	1.35	8.6%	10%	279.46	69%
Illinois	Ogle County	10.5 (8.7, 12.2) %	7.8 (7, 8.5) %	1.3	8.6%	10%	230.9	47%
Illinois	Peoria County	10.5 (9.6, 11.4) %	7.7 (7.3, 8.1) %	1.61	8%	10%	263.84	15%
Illinois	Perry County	7.8 (5, 10.7) %	5.8 (4.6, 6.9) %	1.13	6.1%	10%	263.78	44%
Illinois	Piatt County	6.2 (3.2, 9.2) %	6.4 (5.3, 7.6) %	0.92	6.3%	11%	239.4	68%
Illinois	Pike County	8.9 (6.2, 11.7) %	7 (5.8, 8.2) %	1.15	5.2%	11%	213.75	72%
Illinois	Pope County	8.5 (3.4, 13.6) %	7.2 (4.2, 10.1) %	1.52	6.3%	10%	273.49	100%
Illinois	Pulaski County	9.2 (6, 12.4) %	7.3 (5.2, 9.4) %	1	12%	12%	363.36	100%
Illinois	Putnam County	8.6 (4.7, 12.4) %	7.3 (5.5, 9) %	0.98	3.2%	10%	225.2	100%
Illinois	Randolph County	7.6 (6, 9.2) %	6.4 (5.5, 7.2) %	1.03	6.2%	10%	283.84	43%
Illinois	Richland County	10.2 (7.3, 13.2) %	7.8 (6.5, 9.1) %	1.37	10.1%	10%	275.96	43%
Illinois	Rock Island County	9.4 (8.5, 10.4) %	7.1 (6.7, 7.5) %	1.11	6.2%	10%	267.49	11%
Illinois	St. Clair County	10.4 (9.6, 11.1) %	7.9 (7.6, 8.2) %	1.32	10.1%	12%	268.28	10%
Illinois	Saline County	9 (6.5, 11.4) %	6.6 (5.6, 7.6) %	1.28	9.9%	11%	340.79	44%
Illinois	Sangamon County	9.1 (8.2, 9.9) %	6.8 (6.5, 7.1) %	1.43	9.4%	10%	264.69	14%
Illinois	Schuyler County	7.1 (2.9, 11.2) %	5.2 (3.5, 6.8) %	0.94	6.9%	10%	300.24	58%
Illinois	Scott County	7.8 (3.6, 11.9) %	6.2 (4.1, 8.3) %	0.92	10.6%	10%	284.4	100%
Illinois	Shelby County	8.6 (6.4, 10.7) %	6.3 (5.3, 7.3) %	1.13	10.2%	10%	262.9	78%
Illinois	Stark County	10 (6.3, 13.8) %	7.3 (5.3, 9.3) %	1.19	15.2%	11%	248.61	100%
Illinois	Stephenson County	8.8 (7.2, 10.4) %	6.5 (5.8, 7.3) %	1.17	9.4%	13%	232.08	40%
Illinois	Tazewell County	9.4 (8.3, 10.4) %	7 (6.6, 7.4) %	1.43	8.7%	10%	255.22	20%
Illinois	Union County	8.3 (5.1, 11.5) %	7 (5.8, 8.2) %	1.3	6.3%	11%	307.51	66%
Illinois	Vermilion County	10.2 (8.9, 11.4) %	7.7 (7.1, 8.3) %	1.38	10.6%	11%	332.1	31%
Illinois	Wabash County	7.6 (4.7, 10.6) %	5.8 (4.5, 7.1) %	1.09	2.8%	11%	227.55	39%
Illinois	Warren County	10.1 (7.7, 12.4) %	8 (6.8, 9.1) %	1.24	11.5%	11%	325.18	45%
Illinois	Washington County	8.1 (4.7, 11.6) %	6.6 (5.3, 8) %	1.12	7.6%	10%	328.87	74%
Illinois	Wayne County	8.4 (5.6, 11.2) %	6.2 (5, 7.4) %	1.23	9.2%	10%	304.15	70%
Illinois	White County	9.6 (6.6, 12.5) %	7.3 (5.9, 8.7) %	1.12	10%	10%	318.39	62%
Illinois	Whiteside County	9.3 (8, 10.6) %	6.9 (6.3, 7.6) %	1.58	8%	10%	260.35	37%
Illinois	Will County	13.1 (12.6, 13.7) %	10 (9.7, 10.2) %	1.5	9.6%	9%	256.13	4%
Illinois	Williamson County	9.2 (7.8, 10.5) %	6.8 (6.2, 7.3) %	1.63	5.9%	10%	266.72	35%
Illinois	Winnebago County	10 (9.3, 10.7) %	7.5 (7.2, 7.8) %	1.38	9.1%	10%	267.78	8%
Illinois	Woodford County	12.4 (10.3, 14.5) %	9.4 (8.5, 10.3) %	1.81	9.5%	10%	236.28	55%
Indiana	Adams County	15 (12.2, 17.9) %	11.2 (10, 12.4) %	1.61	13.4%	13%	265.08	54%
Indiana	Allen County	11.5 (10.8, 12.3) %	8.6 (8.3, 8.9) %	1.44	9.5%	11%	244.75	12%
Indiana	Bartholomew County	11 (9.5, 12.5) %	8.3 (7.6, 8.9) %	1.12	8.7%	12%	276.91	34%
Indiana	Benton County	NA (NA, NA) %	7.3 (4.7, 9.8) %	NA	12.2%	13%	275.45	100%
Indiana	Blackford County	9.8 (5.8, 13.9) %	7.5 (5.7, 9.3) %	1.05	5.1%	16%	278.87	51%
Indiana	Boone County	11.8 (9.9, 13.7) %	8.3 (7.7, 8.9) %	1.52	10.3%	12%	279.25	34%
Indiana	Brown County	7.6 (3.8, 11.4) %	5.6 (4.4, 6.8) %	0.83	7.3%	12%	225.18	100%
Indiana	Carroll County	7.5 (4.9, 10) %	6.8 (5.7, 8) %	0.73	7.8%	13%	236.25	81%
Indiana	Cass County	8.8 (7, 10.6) %	7 (6.2, 7.7) %	1	10.9%	13%	279.66	45%
Indiana	Clark County	9.4 (8.3, 10.5) %	7 (6.6, 7.5) %	1.16	9.9%	12%	310.36	21%
Indiana	Clay County	11 (8.4, 13.7) %	7.8 (6.6, 8.9) %	1.28	9.1%	13%	331.38	61%
Indiana	Clinton County	12.1 (9.5, 14.8) %	8.6 (7.5, 9.7) %	1.29	11.9%	13%	303.65	50%
Indiana	Crawford County	10.1 (6.6, 13.7) %	7.4 (5.7, 9.1) %	0.83	5.8%	12%	307.06	100%
Indiana	Daviess County	15.2 (12.7, 17.6) %	11.8 (10.6, 12.9) %	1.66	8%	12%	301.56	60%
Indiana	Dearborn County	11.2 (9.2, 13.2) %	8.5 (7.8, 9.3) %	1.66	9.7%	11%	252.54	53%
Indiana	Decatur County	11.5 (8.8, 14.1) %	8.8 (7.7, 9.9) %	1.41	9.7%	13%	281.76	54%
Indiana	DeKalb County	11.1 (8.9, 13.4) %	8.4 (7.5, 9.4) %	1.32	9.5%	9%	286.76	42%
Indiana	Delaware County	7.5 (6.5, 8.5) %	5.5 (5.1, 6) %	0.79	9.4%	11%	280.43	23%
Indiana	Dubois County	11.2 (9, 13.4) %	8.4 (7.6, 9.2) %	1.42	7.9%	11%	294.67	49%
Indiana	Elkhart County	14 (12.8, 15.3) %	10.6 (10, 11.1) %	1.61	9.1%	13%	268.25	21%
Indiana	Fayette County	8.7 (6.7, 10.6) %	6.4 (5.5, 7.4) %	0.93	10.9%	13%	304.31	37%
Indiana	Floyd County	9.6 (8.3, 10.9) %	7.3 (6.8, 7.9) %	1.13	9.4%	13%	296.29	20%
Indiana	Fountain County	8.1 (4.1, 12.1) %	6 (4.6, 7.4) %	1.03	9.7%	14%	312.15	66%
Indiana	Franklin County	10.2 (7.8, 12.7) %	7.5 (6.5, 8.5) %	1.25	10.7%	12%	233.33	89%
Indiana	Fulton County	10.5 (7.9, 13.2) %	7.8 (6.5, 9.1) %	0.98	10.3%	12%	315.75	65%
Indiana	Gibson County	11.2 (8.7, 13.7) %	8.3 (7.4, 9.2) %	1.15	8.2%	13%	280.25	54%
Indiana	Grant County	9 (7.8, 10.3) %	6.6 (6, 7.2) %	0.96	6.1%	16%	280.57	29%
Indiana	Greene County	9.7 (7.5, 12) %	7.2 (6.2, 8.2) %	0.92	10.1%	12%	328.83	75%
Indiana	Hamilton County	13.6 (12.5, 14.7) %	9.6 (9.3, 9.9) %	2.33	10.1%	8%	201.34	6%
Indiana	Hancock County	9.2 (7.5, 11) %	7.2 (6.7, 7.7) %	1	8.7%	14%	253.9	30%
Indiana	Harrison County	10.3 (8.6, 11.9) %	7.9 (7.1, 8.7) %	1.15	9.6%	12%	254.64	86%
Indiana	Hendricks County	11.8 (10.6, 13) %	8.9 (8.5, 9.3) %	1.4	8.9%	10%	231.51	18%
Indiana	Henry County	8.4 (6.8, 10.1) %	6.6 (5.8, 7.4) %	0.81	8.5%	14%	293.28	43%
Indiana	Howard County	8.7 (7.3, 10.1) %	6.7 (6.2, 7.3) %	1.07	8.6%	14%	302.55	22%
Indiana	Huntington County	8.8 (7, 10.6) %	6.6 (5.8, 7.4) %	0.9	8.4%	12%	296.3	51%
Indiana	Jackson County	10.1 (8.3, 12) %	7.8 (6.9, 8.7) %	0.93	10.6%	12%	295.93	44%
Indiana	Jasper County	13.4 (10.8, 16) %	9.7 (8.6, 10.7) %	1.32	10.9%	14%	285.53	68%
Indiana	Jay County	10.1 (7.6, 12.6) %	7.5 (6.3, 8.8) %	0.97	4.6%	16%	283.93	56%
Indiana	Jefferson County	8 (5.6, 10.5) %	6.1 (5.3, 7) %	0.95	7.8%	12%	348.54	45%
Indiana	Jennings County	10.6 (8.4, 12.8) %	8.2 (7.1, 9.4) %	0.8	8.9%	12%	301.44	60%
Indiana	Johnson County	12.2 (11.1, 13.2) %	9 (8.6, 9.4) %	1.32	8.1%	10%	281.05	14%
Indiana	Knox County	7.8 (6.2, 9.5) %	6.2 (5.5, 6.9) %	0.77	11.7%	13%	364.33	36%
Indiana	Kosciusko County	10.6 (9, 12.3) %	7.8 (7.1, 8.5) %	1.09	7.4%	12%	253.14	47%
Indiana	LaGrange County	18.3 (14.8, 21.7) %	13.8 (12.3, 15.3) %	2.28	8.6%	11%	253.87	92%
Indiana	Lake County	11 (10.4, 11.6) %	8.1 (7.9, 8.3) %	1.05	10.3%	12%	291.22	4%
Indiana	LaPorte County	9.1 (8, 10.3) %	6.8 (6.3, 7.3) %	0.89	9.5%	12%	306.26	36%
Indiana	Lawrence County	8.7 (7.2, 10.2) %	6.6 (5.9, 7.4) %	0.88	10.9%	15%	328.66	58%
Indiana	Madison County	8.6 (7.5, 9.6) %	6.5 (6.1, 6.9) %	0.83	8.3%	13%	279.33	23%
Indiana	Marion County	10.7 (10.3, 11.1) %	7.9 (7.8, 8.1) %	1.08	9.1%	11%	291.81	1%
Indiana	Marshall County	11.6 (9.3, 14) %	8.4 (7.5, 9.3) %	1.36	6.9%	13%	260.12	63%
Indiana	Martin County	9.7 (5.5, 13.9) %	7.5 (6, 9.1) %	1.18	5.9%	13%	316.92	72%
Indiana	Miami County	8.7 (6.3, 11.2) %	6.5 (5.7, 7.4) %	1	8.8%	12%	306.13	46%
Indiana	Monroe County	7 (6, 8) %	4.9 (4.5, 5.2) %	0.78	10%	7%	211.74	21%
Indiana	Montgomery County	8.7 (6.3, 11) %	6.6 (5.7, 7.6) %	1.01	11.3%	12%	303.69	53%
Indiana	Morgan County	10.3 (8.6, 11.9) %	7.8 (7, 8.5) %	1.13	9.8%	13%	314.4	49%
Indiana	Newton County	10.5 (7, 14) %	8 (6.3, 9.7) %	0.71	7.1%	14%	290.76	100%
Indiana	Noble County	11.6 (9.6, 13.6) %	8.5 (7.6, 9.4) %	1.42	7.4%	12%	282.57	68%
Indiana	Ohio County	9.2 (4.4, 14) %	6.6 (4.5, 8.6) %	1.01	9%	13%	280.48	100%
Indiana	Orange County	10.6 (7.3, 13.8) %	7.9 (6.4, 9.5) %	0.91	8.1%	13%	302.97	83%
Indiana	Owen County	7.6 (4.8, 10.3) %	5.7 (4.6, 6.9) %	0.88	5.5%	14%	335.34	100%
Indiana	Parke County	8.7 (4.6, 12.9) %	6.5 (5, 8) %	1.3	8.1%	12%	301.07	75%
Indiana	Perry County	9.5 (6, 12.9) %	6.6 (5.2, 8) %	1.1	7%	11%	274.07	55%
Indiana	Pike County	10 (6.7, 13.4) %	8.4 (6.7, 10) %	0.83	3.5%	14%	315.65	100%
Indiana	Porter County	10.7 (9.6, 11.8) %	7.7 (7.3, 8.1) %	1.22	9.8%	11%	242.32	21%
Indiana	Posey County	8.5 (5.9, 11.1) %	6.5 (5.6, 7.5) %	0.8	9.1%	11%	245.6	67%
Indiana	Pulaski County	11.1 (6.9, 15.3) %	8.3 (6.7, 9.9) %	0.96	12.1%	12%	329.6	81%
Indiana	Putnam County	9 (6.6, 11.4) %	6.9 (5.9, 7.9) %	0.96	7.8%	11%	272.79	65%
Indiana	Randolph County	8.7 (6.1, 11.2) %	6.7 (5.6, 7.8) %	0.93	9.6%	12%	286.4	62%
Indiana	Ripley County	10.7 (8.7, 12.7) %	8.1 (7, 9.1) %	1.27	11.1%	12%	281.79	83%
Indiana	Rush County	9.5 (6.5, 12.5) %	7.3 (6, 8.6) %	0.82	8.5%	13%	284.59	61%
Indiana	St. Joseph County	10.4 (9.7, 11.2) %	7.8 (7.5, 8.1) %	1.28	9.9%	10%	273.71	9%
Indiana	Scott County	9.9 (7.6, 12.2) %	7.8 (6.7, 8.9) %	1.21	7.5%	13%	321.7	53%
Indiana	Shelby County	10.5 (8.4, 12.6) %	8 (7.1, 8.8) %	0.89	9.5%	14%	284.98	52%
Indiana	Spencer County	10.8 (7, 14.6) %	8 (6.7, 9.2) %	1.24	8.9%	11%	258.99	100%
Indiana	Starke County	10.6 (8.2, 13) %	7.7 (6.5, 8.9) %	0.85	10.2%	13%	352.76	82%
Indiana	Steuben County	8 (5.6, 10.5) %	5.9 (5, 6.9) %	0.89	10.4%	10%	262.51	67%
Indiana	Sullivan County	8.9 (4.9, 12.9) %	6.5 (5.3, 7.8) %	1.05	5.1%	14%	353.69	79%
Indiana	Switzerland County	10.9 (7.5, 14.3) %	8.1 (6.3, 9.8) %	0.9	6.5%	14%	314.27	100%
Indiana	Tippecanoe County	9.7 (8.6, 10.7) %	7.3 (6.9, 7.7) %	1.11	8.6%	7%	263.45	15%
Indiana	Tipton County	6.8 (4.6, 9) %	5.6 (4.4, 6.7) %	1.08	5.6%	13%	286.88	62%
Indiana	Union County	7.7 (4, 11.5) %	6 (4.1, 7.8) %	0.78	10.5%	14%	282.52	100%
Indiana	Vanderburgh County	9 (8.1, 9.9) %	6.7 (6.3, 7) %	1.02	7.4%	11%	267.33	9%
Indiana	Vermillion County	8 (3.9, 12.2) %	6 (4.6, 7.4) %	0.98	12.1%	14%	417.39	60%
Indiana	Vigo County	9.2 (8, 10.4) %	6.9 (6.4, 7.4) %	1.14	9.8%	12%	341.41	24%
Indiana	Wabash County	9.2 (7.1, 11.4) %	6.9 (6, 7.8) %	0.94	6.5%	13%	254.49	50%
Indiana	Warren County	9.2 (4.9, 13.5) %	7 (5.2, 8.7) %	1.09	5.9%	14%	263.26	77%
Indiana	Warrick County	11.7 (9.9, 13.6) %	8.3 (7.7, 8.9) %	2.08	7.4%	11%	242.13	29%
Indiana	Washington County	10.4 (7.8, 13) %	7.8 (6.8, 8.9) %	0.96	11.9%	12%	321.46	77%
Indiana	Wayne County	9.9 (8.5, 11.3) %	7.3 (6.7, 7.8) %	1.32	7%	13%	289.01	33%
Indiana	Wells County	10.6 (8.5, 12.6) %	8.3 (7.3, 9.3) %	1.08	10.8%	11%	240.2	51%
Indiana	White County	9.5 (6.9, 12.1) %	7.5 (6.4, 8.7) %	0.92	10.3%	15%	249.95	68%
Indiana	Whitley County	11 (8.6, 13.4) %	8 (7, 8.9) %	1.08	11.3%	11%	247.69	71%
Iowa	Adair County	9.6 (5.9, 13.3) %	7 (5.2, 8.9) %	1.12	10.7%	10%	270.87	100%
Iowa	Adams County	9.4 (2.5, 16.3) %	6.3 (4, 8.6) %	1.33	7.8%	12%	264.46	100%
Iowa	Allamakee County	10 (7, 13) %	7.3 (6.1, 8.4) %	1.17	4.8%	10%	251.34	74%
Iowa	Appanoose County	9.5 (4.9, 14.1) %	6.3 (4.6, 8) %	2.08	6.8%	12%	369.5	58%
Iowa	Audubon County	8.4 (4.6, 12.1) %	6 (4.2, 7.8) %	1.11	6.5%	12%	213.2	100%
Iowa	Benton County	10.8 (7.6, 13.9) %	7.7 (6.7, 8.7) %	1.12	6.6%	11%	250.06	81%
Iowa	Black Hawk County	10.1 (9.1, 11.2) %	7.3 (6.8, 7.7) %	1.55	9.5%	11%	251.98	13%
Iowa	Boone County	9.5 (7.5, 11.5) %	6.9 (6, 7.8) %	1.02	7.8%	9%	284.64	51%
Iowa	Bremer County	11.1 (8.4, 13.7) %	7.9 (6.8, 8.9) %	1.38	8.8%	10%	242.07	64%
Iowa	Buchanan County	13.7 (11.1, 16.3) %	10.1 (8.9, 11.3) %	1.57	8.6%	10%	278.71	69%
Iowa	Buena Vista County	12.2 (8.9, 15.6) %	8.3 (6.9, 9.7) %	1.49	16.2%	10%	234.93	44%
Iowa	Butler County	11.1 (8.1, 14) %	8.3 (6.9, 9.6) %	1.18	7.3%	11%	298.82	100%
Iowa	Calhoun County	8.7 (5.2, 12.2) %	6.2 (4.8, 7.7) %	1.05	5.2%	11%	228.79	100%
Iowa	Carroll County	12.3 (9.9, 14.6) %	8.6 (7.5, 9.7) %	1.75	12.5%	8%	223.17	52%
Iowa	Cass County	10.9 (7.2, 14.6) %	7.6 (6.1, 9) %	1.22	5.9%	10%	271.47	54%
Iowa	Cedar County	10.5 (7.5, 13.5) %	7.5 (6.4, 8.7) %	1.03	3%	10%	242.22	83%
Iowa	Cerro Gordo County	8.1 (6.4, 9.9) %	5.9 (5.3, 6.6) %	1.04	7.9%	10%	281.55	21%
Iowa	Cherokee County	7.3 (4, 10.6) %	5.7 (4.3, 7) %	0.85	7%	11%	252.9	61%
Iowa	Chickasaw County	10.2 (6.5, 13.8) %	8 (6.4, 9.5) %	1.06	12.1%	9%	286.04	74%
Iowa	Clarke County	10 (6.4, 13.7) %	8.3 (6.4, 10.2) %	0.62	8%	10%	291.83	48%
Iowa	Clay County	8.9 (5.7, 12.1) %	6.5 (5.3, 7.7) %	1.5	6.2%	12%	230.74	34%
Iowa	Clayton County	10 (7.4, 12.7) %	7.3 (6, 8.6) %	1.09	11.1%	9%	215.93	97%
Iowa	Clinton County	9.3 (7.5, 11.2) %	6.6 (5.8, 7.3) %	1.05	11.4%	10%	328.32	32%
Iowa	Crawford County	11 (7.1, 14.9) %	7.9 (6.3, 9.5) %	1.25	5%	12%	221.3	52%
Iowa	Dallas County	12.2 (10.4, 14.1) %	8.3 (7.7, 8.9) %	1.81	8.7%	8%	200.53	31%
Iowa	Davis County	13.1 (7.7, 18.5) %	9.2 (7.1, 11.3) %	1.87	12.7%	11%	256.78	100%
Iowa	Decatur County	12 (7.7, 16.3) %	8.6 (6.4, 10.8) %	1.29	12.1%	11%	276.99	100%
Iowa	Delaware County	11.1 (7.7, 14.5) %	8.2 (7, 9.5) %	1.79	11.4%	10%	216.31	71%
Iowa	Des Moines County	9.7 (7.6, 11.8) %	6.8 (6.1, 7.6) %	1.17	9.6%	12%	274.39	27%
Iowa	Dickinson County	7.7 (4.6, 10.8) %	5.4 (4.4, 6.4) %	1.29	6.1%	10%	231.31	35%
Iowa	Dubuque County	10.3 (9, 11.7) %	7.4 (6.9, 7.9) %	1.21	10.4%	8%	245.27	27%
Iowa	Emmet County	9.9 (6, 13.9) %	7.1 (5.4, 8.8) %	1.03	4.5%	9%	244.37	40%
Iowa	Fayette County	8.8 (6.6, 10.9) %	6.4 (5.3, 7.4) %	1.03	8.3%	11%	246.77	71%
Iowa	Floyd County	9.6 (5.7, 13.5) %	6.3 (5, 7.6) %	1.39	5.3%	12%	320.87	53%
Iowa	Franklin County	13.5 (9.3, 17.6) %	10.1 (8.2, 12.1) %	1.7	3.9%	11%	292.84	60%
Iowa	Fremont County	9.1 (5.2, 13.1) %	7.1 (5.3, 8.9) %	0.95	4.5%	10%	243.91	100%
Iowa	Greene County	8 (4.7, 11.2) %	5.9 (4.5, 7.3) %	0.95	13.1%	12%	263.34	58%
Iowa	Grundy County	11.5 (7.5, 15.5) %	7.9 (6.4, 9.3) %	1.38	9.4%	11%	233.27	100%
Iowa	Guthrie County	12.3 (8.4, 16.1) %	8.4 (6.7, 10) %	1.27	13.5%	9%	290.79	100%
Iowa	Hamilton County	11.3 (8.7, 13.9) %	8.1 (6.9, 9.4) %	1.28	11.6%	11%	236.24	50%
Iowa	Hancock County	9.8 (6.6, 13.1) %	7.2 (5.6, 8.8) %	0.99	9.1%	10%	255.21	70%
Iowa	Hardin County	10.8 (8, 13.7) %	7.7 (6.5, 8.9) %	1.38	8.7%	10%	275.45	71%
Iowa	Harrison County	9.5 (6.8, 12.3) %	7 (5.8, 8.2) %	0.91	9.6%	12%	259.76	81%
Iowa	Henry County	10.3 (7.9, 12.7) %	7.7 (6.5, 8.9) %	0.91	7.7%	10%	316.47	57%
Iowa	Howard County	10.7 (7.8, 13.6) %	7.6 (6.2, 9) %	1.38	1.8%	9%	264.75	63%
Iowa	Humboldt County	11.7 (8, 15.4) %	8.1 (6.4, 9.7) %	1.74	3%	10%	272.26	47%
Iowa	Ida County	9.3 (5.3, 13.3) %	6.8 (5.1, 8.5) %	1.06	14.7%	11%	251.15	100%
Iowa	Iowa County	9 (6.5, 11.6) %	7.2 (6.1, 8.3) %	0.93	7.3%	10%	224.68	82%
Iowa	Jackson County	9 (6.8, 11.1) %	6.6 (5.6, 7.6) %	0.96	5.4%	10%	285.91	53%
Iowa	Jasper County	10.1 (7.9, 12.2) %	7.1 (6.1, 8) %	1.04	11.3%	11%	242.18	58%
Iowa	Jefferson County	7.1 (4.3, 9.9) %	5.1 (3.9, 6.3) %	0.63	10.1%	9%	271.54	39%
Iowa	Johnson County	8.6 (7.6, 9.5) %	6 (5.7, 6.2) %	0.97	9.8%	6%	196.88	19%
Iowa	Jones County	11.3 (8.5, 14.1) %	7.9 (6.7, 9.2) %	1.28	3%	10%	223.4	58%
Iowa	Keokuk County	8.7 (4.8, 12.5) %	6.4 (4.9, 8) %	0.92	5.3%	10%	217.79	100%
Iowa	Kossuth County	11 (7.2, 14.9) %	7.8 (6.4, 9.2) %	1.3	4.1%	11%	239.09	66%
Iowa	Lee County	9 (6.9, 11.1) %	6.6 (5.8, 7.5) %	1.01	8.3%	12%	317.78	41%
Iowa	Linn County	10.2 (9.3, 11) %	7.4 (7, 7.7) %	1.24	9.1%	10%	217.94	13%
Iowa	Louisa County	9.9 (6.9, 12.9) %	7.6 (6.1, 9.1) %	0.74	13.7%	9%	274.32	100%
Iowa	Lucas County	8.6 (5.1, 12.1) %	6.3 (4.7, 7.9) %	0.7	10.8%	13%	263.9	56%
Iowa	Lyon County	15.9 (11.4, 20.5) %	11.6 (9.9, 13.2) %	1.7	11.8%	12%	245.67	100%
Iowa	Madison County	11.2 (7.9, 14.4) %	8.9 (7.3, 10.6) %	1.08	14%	10%	218.62	68%
Iowa	Mahaska County	12 (8.9, 15) %	8.7 (7.4, 9.9) %	1.58	9.1%	12%	262.88	44%
Iowa	Marion County	10.5 (8.5, 12.6) %	7.6 (6.7, 8.5) %	1.13	9.3%	9%	266.87	49%
Iowa	Marshall County	12.8 (11, 14.6) %	9.3 (8.4, 10.2) %	1.49	10.1%	12%	264.04	34%
Iowa	Mills County	9 (6.2, 11.8) %	7.8 (6.5, 9.2) %	0.76	8.6%	10%	273.02	60%
Iowa	Mitchell County	11 (7.7, 14.4) %	7.6 (6, 9.1) %	1.29	3.9%	10%	255.2	67%
Iowa	Monona County	9.7 (5.5, 13.9) %	7.1 (5.3, 8.9) %	0.9	7%	12%	296.38	71%
Iowa	Monroe County	11.2 (8.3, 14.1) %	8.6 (7, 10.3) %	1.1	5.2%	10%	303.65	55%
Iowa	Montgomery County	9.9 (7.1, 12.7) %	7.6 (6.1, 9.1) %	1.12	9.6%	12%	292.67	48%
Iowa	Muscatine County	11.4 (9.3, 13.4) %	8.5 (7.5, 9.4) %	1.51	8%	9%	267.06	26%
Iowa	O'Brien County	10.6 (6.7, 14.4) %	7.5 (6, 9.1) %	1.59	9.2%	10%	230.19	66%
Iowa	Osceola County	10.6 (6.4, 14.8) %	7.2 (5.1, 9.3) %	1.11	4.6%	11%	309.92	58%
Iowa	Page County	9.4 (5.9, 12.9) %	6.1 (5, 7.3) %	1	7.5%	11%	265.77	33%
Iowa	Palo Alto County	9.9 (6.3, 13.6) %	6.9 (5.4, 8.4) %	1.33	10%	11%	244.86	61%
Iowa	Plymouth County	11.7 (8.6, 14.8) %	8.4 (7.4, 9.5) %	1.66	9.1%	9%	226.36	63%
Iowa	Pocahontas County	8.6 (3.1, 14.1) %	6.9 (4.8, 8.9) %	1.1	9.1%	12%	252.68	100%
Iowa	Polk County	11.4 (10.7, 12.1) %	8.3 (8, 8.5) %	1.32	9.2%	8%	238.48	5%
Iowa	Pottawattamie County	9.7 (8.5, 10.9) %	7.2 (6.7, 7.7) %	0.78	9.5%	11%	256.99	26%
Iowa	Poweshiek County	9 (6.4, 11.6) %	6.5 (5.2, 7.8) %	0.81	11.5%	10%	273.01	52%
Iowa	Ringgold County	10.1 (5, 15.2) %	7.7 (5.5, 9.8) %	1.56	9.7%	11%	240.13	100%
Iowa	Sac County	11.2 (7.8, 14.7) %	7.8 (6.2, 9.5) %	1.4	7.4%	11%	251.65	100%
Iowa	Scott County	11.3 (10.3, 12.4) %	8.2 (7.8, 8.7) %	1.51	9.4%	10%	242.33	14%
Iowa	Shelby County	10.1 (6.2, 14.1) %	7 (5.5, 8.5) %	1.19	2%	12%	234.73	59%
Iowa	Sioux County	13.3 (10.5, 16.2) %	10.5 (9.4, 11.5) %	1.57	9.4%	9%	190.92	51%
Iowa	Story County	7.5 (6.2, 8.9) %	5.5 (5, 6.1) %	0.82	10.5%	6%	201.52	17%
Iowa	Tama County	9.2 (6.4, 12.1) %	7.1 (5.8, 8.4) %	1	6.1%	10%	229.55	72%
Iowa	Taylor County	11.6 (5.1, 18.2) %	9 (6.8, 11.2) %	1.5	13.1%	9%	254.2	100%
Iowa	Union County	10.7 (7.1, 14.3) %	7.7 (6.3, 9) %	1.26	7.8%	12%	323.51	39%
Iowa	Van Buren County	12.5 (6, 19) %	9 (7, 11) %	1.44	6.6%	9%	281.27	100%
Iowa	Wapello County	9.5 (7.5, 11.4) %	7.1 (6.2, 7.9) %	1.26	9.8%	13%	310.86	30%
Iowa	Warren County	12.5 (10.5, 14.6) %	9.1 (8.2, 9.9) %	1.38	7.6%	9%	218.49	42%
Iowa	Washington County	11.3 (8.7, 14) %	7.8 (6.8, 8.9) %	1.07	6.9%	10%	237.17	69%
Iowa	Wayne County	8.2 (2.4, 14) %	6.5 (4.3, 8.8) %	1.04	1.3%	12%	298.97	100%
Iowa	Webster County	10.4 (8.6, 12.2) %	7.4 (6.6, 8.2) %	1.41	7.9%	11%	298.59	34%
Iowa	Winnebago County	8.8 (4.3, 13.2) %	6.2 (4.4, 8) %	1.26	11.8%	10%	245.34	66%
Iowa	Winneshiek County	8.6 (5.8, 11.4) %	6.2 (5.2, 7.2) %	1.02	8.1%	8%	207.74	59%
Iowa	Woodbury County	12.6 (11.1, 14) %	9.3 (8.8, 9.9) %	1.33	10.4%	10%	249.57	17%
Iowa	Worth County	8 (4.2, 11.9) %	5.7 (4, 7.4) %	0.9	8.9%	12%	269.58	100%
Iowa	Wright County	10 (6.8, 13.3) %	7.2 (5.7, 8.7) %	1.4	10.7%	11%	225.31	57%
Kansas	Allen County	8.3 (5.3, 11.3) %	5.9 (4.4, 7.4) %	0.83	12.7%	15%	311.77	57%
Kansas	Anderson County	12.1 (9, 15.2) %	8.5 (6.8, 10.3) %	1.25	12.9%	12%	242.72	59%
Kansas	Atchison County	11.5 (8.2, 14.7) %	7.8 (6.4, 9.3) %	1.48	8.6%	10%	265.04	34%
Kansas	Barber County	14.6 (7.6, 21.6) %	9.6 (7.2, 12.1) %	2.5	12.2%	10%	304.75	100%
Kansas	Barton County	10 (7.7, 12.2) %	7.5 (6.5, 8.5) %	1.37	9.9%	11%	252.2	32%
Kansas	Bourbon County	9.7 (7.2, 12.2) %	7.8 (6.4, 9.1) %	1.02	6.6%	12%	299.16	48%
Kansas	Brown County	11 (7.9, 14.2) %	7.7 (6.1, 9.2) %	1.6	7.7%	11%	307.84	68%
Kansas	Butler County	12.4 (10.7, 14.2) %	9.2 (8.5, 9.9) %	1.73	8.8%	10%	282.01	40%
Kansas	Chase County	NA (NA, NA) %	8.3 (5.1, 11.6) %	NA	11.2%	10%	257	100%
Kansas	Chautauqua County	9.9 (4.3, 15.5) %	8 (5.6, 10.4) %	1.41	1.1%	13%	279.98	100%
Kansas	Cherokee County	9.3 (6.6, 11.9) %	6.5 (5.3, 7.7) %	1.15	9%	14%	356.55	49%
Kansas	Cheyenne County	9.3 (3.2, 15.4) %	6.7 (4, 9.4) %	NA	15.7%	12%	210.4	100%
Kansas	Clark County	NA (NA, NA) %	7.3 (3.6, 11) %	NA	11%	12%	286.95	100%
Kansas	Clay County	10.9 (7.2, 14.6) %	7.4 (5.6, 9.2) %	1.2	16.2%	12%	213.8	50%
Kansas	Cloud County	9.7 (6.6, 12.8) %	6.7 (5.3, 8.1) %	0.96	9.1%	11%	258.69	44%
Kansas	Coffey County	7.5 (4.3, 10.7) %	5.7 (4.4, 7.1) %	1.19	4.7%	10%	270.19	71%
Kansas	Comanche County	8 (2.2, 13.9) %	5.8 (2.9, 8.6) %	NA	-2.2%	11%	308.71	100%
Kansas	Cowley County	10 (8.2, 11.8) %	7.4 (6.5, 8.3) %	1.24	9.8%	11%	295.28	31%
Kansas	Crawford County	9.3 (7.7, 10.8) %	7 (6.3, 7.8) %	0.96	11.4%	10%	316.7	35%
Kansas	Decatur County	NA (NA, NA) %	5.4 (2.8, 8) %	NA	6.4%	12%	231.57	100%
Kansas	Dickinson County	10.8 (8.2, 13.5) %	8.1 (6.8, 9.3) %	1.19	9.7%	10%	282.13	64%
Kansas	Doniphan County	8.4 (4.8, 12) %	6.4 (4.6, 8.1) %	1.02	5.6%	10%	282.79	70%
Kansas	Douglas County	8.3 (6.9, 9.6) %	6 (5.6, 6.5) %	0.91	8.9%	6%	217.78	11%
Kansas	Edwards County	9.1 (1.6, 16.6) %	7.1 (3.7, 10.5) %	NA	3.5%	12%	279.42	100%
Kansas	Elk County	NA (NA, NA) %	5.9 (2.7, 9.1) %	NA	18.5%	14%	286.18	100%
Kansas	Ellis County	9.9 (8.2, 11.7) %	7.6 (6.8, 8.5) %	1.59	8.1%	7%	229.89	26%
Kansas	Ellsworth County	8 (3.1, 13) %	5.9 (4.1, 7.7) %	1.16	2.6%	10%	274	54%
Kansas	Finney County	15.8 (13.3, 18.2) %	11.5 (10.4, 12.7) %	1.89	7.7%	9%	222.08	19%
Kansas	Ford County	15.3 (12.1, 18.5) %	11.6 (10.3, 12.9) %	1.8	8%	10%	264.78	19%
Kansas	Franklin County	12.8 (10.4, 15.3) %	9.6 (8.5, 10.7) %	1.29	12.1%	9%	266.95	52%
Kansas	Geary County	13.8 (11.4, 16.3) %	9.4 (8.3, 10.4) %	0.91	5.9%	7%	263.38	12%
Kansas	Gove County	NA (NA, NA) %	7.6 (4.4, 10.7) %	1.36	7.2%	13%	250.21	100%
Kansas	Graham County	4.2 (0.8, 7.5) %	4.4 (2.2, 6.5) %	0.43	7.9%	13%	251.41	100%
Kansas	Grant County	16.8 (10.7, 23) %	11.6 (9, 14.2) %	1.66	6.2%	9%	260.78	20%
Kansas	Gray County	16.4 (9.4, 23.4) %	12.8 (10, 15.6) %	2.18	4.7%	9%	207.92	100%
Kansas	Greeley County	NA (NA, NA) %	NA (NA, NA) %	NA	20.7%	10%	229.17	100%
Kansas	Greenwood County	9.5 (5.5, 13.5) %	6.3 (4.2, 8.5) %	0.71	14.6%	13%	335.6	61%
Kansas	Hamilton County	12.8 (6.4, 19.2) %	10.2 (6.6, 13.9) %	1.23	9.4%	10%	246.15	100%
Kansas	Harper County	8.9 (3.8, 13.9) %	6.6 (4.3, 9) %	1.15	11%	12%	279.73	100%
Kansas	Harvey County	12.5 (10.4, 14.6) %	9.1 (8.2, 9.9) %	1.76	11%	10%	228.95	31%
Kansas	Haskell County	13 (5.7, 20.4) %	10.5 (7.2, 13.8) %	1.29	1.4%	9%	252.65	100%
Kansas	Hodgeman County	NA (NA, NA) %	4.4 (1.8, 7) %	NA	5.7%	13%	207.14	100%
Kansas	Jackson County	10 (7.1, 12.9) %	7.8 (6.4, 9.1) %	0.89	8.8%	11%	290.5	76%
Kansas	Jefferson County	9.1 (6, 12.2) %	6.7 (5.4, 7.9) %	0.91	4.7%	10%	240.81	99%
Kansas	Jewell County	NA (NA, NA) %	5.6 (3.1, 8) %	NA	13.9%	12%	238.69	100%
Kansas	Johnson County	11.6 (10.9, 12.3) %	8 (7.8, 8.2) %	1.86	8.6%	8%	230.24	4%
Kansas	Kearny County	NA (NA, NA) %	10.9 (7.3, 14.5) %	NA	-2%	10%	250.92	100%
Kansas	Kingman County	9.6 (5.5, 13.8) %	6.7 (4.8, 8.6) %	1.23	3.9%	12%	267.07	62%
Kansas	Kiowa County	8.3 (2.9, 13.7) %	6.4 (3.5, 9.4) %	NA	3.8%	10%	234.39	100%
Kansas	Labette County	10.8 (8.1, 13.4) %	7.8 (6.8, 8.9) %	1.27	8.1%	12%	319.2	52%
Kansas	Lane County	NA (NA, NA) %	NA (NA, NA) %	NA	10.6%	12%	264.79	100%
Kansas	Leavenworth County	12.6 (11, 14.2) %	9.2 (8.5, 9.8) %	1.33	9%	10%	248.14	29%
Kansas	Lincoln County	8 (3.2, 12.8) %	5.9 (3.4, 8.3) %	0.74	15.7%	10%	279.42	100%
Kansas	Linn County	7.4 (4.5, 10.3) %	5.6 (4.2, 7.1) %	0.64	5%	13%	277.55	100%
Kansas	Logan County	NA (NA, NA) %	7.6 (4.3, 10.9) %	NA	3.6%	11%	257.71	100%
Kansas	Lyon County	9.8 (8.1, 11.5) %	6.9 (6.1, 7.8) %	1.33	8.3%	10%	260.73	26%
Kansas	McPherson County	9.6 (7.8, 11.5) %	7.3 (6.4, 8.2) %	1.13	10.1%	10%	260.95	43%
Kansas	Marion County	8.3 (5.7, 11) %	5.9 (4.5, 7.2) %	0.73	8.8%	8%	242.58	78%
Kansas	Marshall County	10.1 (6.6, 13.6) %	7.5 (5.9, 9.1) %	1.58	11.7%	11%	248.96	71%
Kansas	Meade County	12.7 (7.9, 17.6) %	8.8 (6.5, 11.2) %	1.51	4%	10%	226.47	100%
Kansas	Miami County	12.2 (10.2, 14.2) %	8.9 (8, 9.8) %	1.5	8.7%	12%	261.56	51%
Kansas	Mitchell County	9.2 (3.8, 14.7) %	6.4 (4.4, 8.3) %	0.97	6.4%	9%	257.29	48%
Kansas	Montgomery County	9.1 (7.2, 11) %	6.9 (6.1, 7.7) %	1.09	11.5%	14%	292.91	43%
Kansas	Morris County	11.3 (5.6, 17) %	8 (5.5, 10.5) %	1.22	7%	14%	219.72	100%
Kansas	Morton County	13.7 (4, 23.5) %	9.7 (5.8, 13.6) %	2.61	-2.4%	10%	276.47	100%
Kansas	Nemaha County	10 (6.2, 13.7) %	7.3 (5.9, 8.6) %	1.46	4.3%	9%	243.6	75%
Kansas	Neosho County	10.4 (7.6, 13.3) %	7.8 (6.5, 9.1) %	1.54	13.7%	14%	281.83	45%
Kansas	Ness County	7.5 (2.9, 12.2) %	5.8 (3.3, 8.3) %	0.73	6%	12%	254.38	100%
Kansas	Norton County	11.7 (6.9, 16.4) %	8.7 (5.5, 11.8) %	1.19	7.4%	10%	266.92	49%
Kansas	Osage County	9.3 (7, 11.6) %	7 (5.9, 8.2) %	1.07	7%	10%	301.66	84%
Kansas	Osborne County	8.4 (3.1, 13.7) %	6.5 (4.2, 8.7) %	1.04	2%	14%	270.08	100%
Kansas	Ottawa County	10.6 (5.8, 15.5) %	7.8 (5.9, 9.6) %	1.15	5.6%	12%	288.35	100%
Kansas	Pawnee County	9.1 (5.9, 12.3) %	6.3 (4.9, 7.6) %	1.16	13.3%	12%	220.05	32%
Kansas	Phillips County	12.1 (8.2, 16.1) %	9 (6.9, 11.1) %	1.35	12.1%	10%	290.36	54%
Kansas	Pottawatomie County	13.4 (10, 16.8) %	10.4 (9.4, 11.5) %	1.61	9.2%	10%	270.93	59%
Kansas	Pratt County	10.3 (6.6, 14) %	7.5 (6, 8.9) %	1.84	9.3%	10%	259.72	32%
Kansas	Rawlins County	NA (NA, NA) %	5.9 (2.9, 8.9) %	NA	11.2%	12%	232.97	100%
Kansas	Reno County	11.2 (9.7, 12.7) %	8 (7.4, 8.7) %	1.3	8.9%	12%	236.12	31%
Kansas	Republic County	5.7 (1.6, 9.9) %	4.7 (2.8, 6.6) %	0.62	8.8%	9%	267.94	100%
Kansas	Rice County	10.3 (7.4, 13.2) %	7.6 (6.1, 9.1) %	1.15	3.2%	11%	255.45	64%
Kansas	Riley County	7.7 (6.4, 9.1) %	5.5 (5, 6.1) %	0.84	7.9%	5%	201.54	14%
Kansas	Rooks County	11.2 (7, 15.4) %	8 (6.1, 9.9) %	1.16	4.7%	11%	266.2	100%
Kansas	Rush County	8 (3.6, 12.3) %	5.7 (3.4, 8) %	1.02	15.6%	11%	254.56	100%
Kansas	Russell County	7.5 (4, 11) %	5.4 (4, 6.8) %	0.81	14.8%	11%	272.2	41%
Kansas	Saline County	9.3 (7.8, 10.8) %	7 (6.3, 7.6) %	1.27	8.1%	10%	255.25	15%
Kansas	Scott County	NA (NA, NA) %	6.9 (4.7, 9) %	NA	9.8%	10%	242.89	26%
Kansas	Sedgwick County	11.9 (11.3, 12.4) %	8.6 (8.3, 8.8) %	1.4	8.8%	10%	257.9	8%
Kansas	Seward County	16.8 (13.3, 20.3) %	11.7 (10.2, 13.1) %	1.67	10.1%	8%	229.85	11%
Kansas	Shawnee County	9.8 (8.9, 10.6) %	7.1 (6.8, 7.5) %	1.36	8.9%	11%	265.73	16%
Kansas	Sheridan County	13.4 (4.1, 22.7) %	7.5 (4.1, 10.9) %	2.03	-8.2%	10%	254.35	100%
Kansas	Sherman County	12.9 (7.3, 18.5) %	9.7 (7.4, 12) %	1.16	7.2%	12%	258.54	24%
Kansas	Smith County	7.5 (2.3, 12.8) %	5.4 (3.3, 7.6) %	0.93	11.4%	12%	255	100%
Kansas	Stafford County	10 (4.8, 15.3) %	7.5 (4.8, 10.2) %	1.03	-0.8%	14%	322.48	100%
Kansas	Stanton County	NA (NA, NA) %	10.8 (5.2, 16.5) %	1.52	4.9%	10%	211.62	100%
Kansas	Stevens County	NA (NA, NA) %	11.4 (7.9, 14.9) %	NA	11.5%	10%	214.48	31%
Kansas	Sumner County	11.7 (9.4, 13.9) %	8.3 (7.3, 9.4) %	1.31	9.7%	12%	277.53	63%
Kansas	Thomas County	9 (6.1, 11.9) %	6.9 (5.3, 8.5) %	0.78	5.7%	8%	265.51	31%
Kansas	Trego County	NA (NA, NA) %	4.3 (2.1, 6.5) %	NA	10.9%	13%	291.84	100%
Kansas	Wabaunsee County	12.4 (8.6, 16.2) %	9 (7.2, 10.9) %	1.36	2.8%	11%	237.59	100%
Kansas	Wallace County	NA (NA, NA) %	7.9 (3.8, 12) %	NA	1.7%	13%	216.32	100%
Kansas	Washington County	9.6 (5, 14.2) %	7.1 (5.1, 9.2) %	1.16	10.6%	10%	232.67	100%
Kansas	Wichita County	NA (NA, NA) %	6.6 (3.4, 9.8) %	NA	5.2%	12%	216.64	100%
Kansas	Wilson County	8.7 (5, 12.3) %	6.1 (4.6, 7.7) %	1.24	12.4%	13%	328.5	73%
Kansas	Woodson County	NA (NA, NA) %	3.6 (1.3, 5.9) %	NA	9.8%	12%	291.33	100%
Kansas	Wyandotte County	13.2 (12, 14.4) %	9.9 (9.4, 10.4) %	1.29	8.4%	12%	301.46	6%
Kentucky	Adair County	9 (5.8, 12.2) %	6.7 (5.5, 8) %	1.58	7.9%	17%	341.77	75%
Kentucky	Allen County	10.1 (6.6, 13.6) %	7.6 (6.3, 9) %	1.31	6.3%	13%	341.44	79%
Kentucky	Anderson County	7.5 (3.3, 11.7) %	7.7 (6.4, 9) %	1.37	8.4%	16%	268.38	42%
Kentucky	Ballard County	6.9 (3.3, 10.5) %	5.2 (3.5, 6.8) %	0.93	11.6%	14%	370.02	100%
Kentucky	Barren County	10.5 (7.7, 13.4) %	7.4 (6.6, 8.2) %	1.51	7.7%	13%	302.35	63%
Kentucky	Bath County	11.4 (7.5, 15.2) %	8.5 (6.8, 10.3) %	1.22	10.6%	15%	361.22	100%
Kentucky	Bell County	8.8 (5.5, 12) %	6.5 (5.4, 7.7) %	1.03	7.3%	19%	421.01	62%
Kentucky	Boone County	12.9 (11.5, 14.2) %	9.4 (8.9, 9.9) %	1.91	9.9%	12%	242.86	13%
Kentucky	Bourbon County	9 (6.1, 11.8) %	6.6 (5.5, 7.7) %	1.22	13%	14%	294.31	45%
Kentucky	Boyd County	7.9 (5.5, 10.3) %	5.7 (5.1, 6.3) %	1.3	9.7%	16%	332.91	25%
Kentucky	Boyle County	7.1 (4.9, 9.2) %	6 (5.1, 6.9) %	1.11	7.2%	13%	258.77	35%
Kentucky	Bracken County	7.8 (3.4, 12.3) %	6.5 (4.3, 8.7) %	0.91	7.5%	14%	326.72	100%
Kentucky	Breathitt County	7.8 (4.6, 11.1) %	5.7 (4.3, 7.2) %	1.38	5.7%	18%	501.28	82%
Kentucky	Breckinridge County	9.6 (6.5, 12.7) %	7.6 (6.2, 8.9) %	1.09	6.8%	14%	331.75	100%
Kentucky	Bullitt County	10 (8.1, 11.9) %	7.6 (6.9, 8.2) %	1.5	6.7%	16%	236.01	30%
Kentucky	Butler County	9.8 (5.9, 13.7) %	7.2 (5.5, 8.9) %	1.29	9.6%	15%	306.92	100%
Kentucky	Caldwell County	9.4 (4.8, 14) %	6.9 (5.2, 8.5) %	1.45	3.8%	14%	337.52	55%
Kentucky	Calloway County	8 (5.4, 10.5) %	5.7 (4.9, 6.6) %	1.5	11.1%	11%	297.91	49%
Kentucky	Campbell County	8.6 (6.8, 10.3) %	6.7 (6.2, 7.2) %	1.18	8.2%	11%	257.13	15%
Kentucky	Carlisle County	7.6 (2.5, 12.7) %	5.8 (3.6, 8) %	1.39	2.7%	14%	350.52	100%
Kentucky	Carroll County	9.8 (5.3, 14.2) %	7.4 (5.2, 9.6) %	1.43	10.4%	12%	351.27	52%
Kentucky	Carter County	8.3 (5.8, 10.8) %	5.9 (4.9, 6.8) %	0.94	9.1%	15%	317.37	79%
Kentucky	Casey County	8.7 (5.8, 11.6) %	5.7 (4.6, 6.9) %	1.16	12.4%	15%	320.52	100%
Kentucky	Christian County	12.2 (10.3, 14) %	9.2 (8.4, 10) %	1.58	9.9%	10%	331.67	29%
Kentucky	Clark County	8.1 (5.8, 10.4) %	6 (5.2, 6.8) %	1.3	6.3%	13%	318.24	27%
Kentucky	Clay County	8.8 (6.1, 11.4) %	6.3 (5.1, 7.6) %	0.97	8.9%	15%	413.87	79%
Kentucky	Clinton County	7 (4.1, 9.8) %	5.7 (4.3, 7.1) %	1.45	6.2%	14%	373.07	100%
Kentucky	Crittenden County	9.4 (5.7, 13) %	6.8 (5.3, 8.3) %	1.61	5.2%	14%	390.34	71%
Kentucky	Cumberland County	8.8 (3.1, 14.4) %	6 (4.4, 7.7) %	1.49	8.1%	16%	450.87	100%
Kentucky	Daviess County	9.2 (7.9, 10.6) %	7.1 (6.6, 7.6) %	1.46	9%	12%	249.34	27%
Kentucky	Edmonson County	7 (4.2, 9.8) %	5 (3.8, 6.3) %	0.95	12.3%	16%	258.66	100%
Kentucky	Elliott County	7.1 (3.1, 11.1) %	5.5 (3.4, 7.6) %	1.12	6.8%	15%	245.84	100%
Kentucky	Estill County	8.4 (4, 12.7) %	6.6 (5, 8.3) %	1.11	2.1%	14%	394.38	76%
Kentucky	Fayette County	8.5 (7.9, 9.2) %	6.3 (6, 6.5) %	1.46	8.8%	10%	235.98	3%
Kentucky	Fleming County	8.6 (4.6, 12.6) %	6.6 (5.2, 8.1) %	1.31	6.3%	15%	389.48	81%
Kentucky	Floyd County	9.1 (6.5, 11.8) %	6.3 (5.4, 7.2) %	1.57	3%	15%	382.16	84%
Kentucky	Franklin County	9.3 (7.2, 11.3) %	7.3 (6.4, 8.2) %	1.38	9.1%	14%	262.45	28%
Kentucky	Fulton County	10.6 (5.1, 16.2) %	8.4 (5.9, 10.9) %	1.72	7.5%	14%	405.85	64%
Kentucky	Gallatin County	9.8 (5.2, 14.4) %	7.9 (5.6, 10.2) %	0.83	2.9%	14%	371.81	100%
Kentucky	Garrard County	8.8 (6.5, 11.1) %	6.4 (5.3, 7.5) %	1.33	9%	16%	252.24	78%
Kentucky	Grant County	13.4 (9.7, 17) %	10.3 (8.5, 12.2) %	1.91	7.2%	13%	316.3	65%
Kentucky	Graves County	10.8 (8.7, 13) %	7.9 (7.1, 8.8) %	1.41	10.5%	12%	293.84	69%
Kentucky	Grayson County	10.1 (6.8, 13.4) %	6.7 (5.7, 7.8) %	1.53	6.8%	15%	344.92	74%
Kentucky	Green County	9 (5.7, 12.2) %	6.8 (5.4, 8.3) %	1.36	8.8%	14%	320.29	100%
Kentucky	Greenup County	8.1 (5.6, 10.6) %	5.7 (5.1, 6.4) %	1.42	8.6%	17%	312.75	39%
Kentucky	Hancock County	10.8 (7.1, 14.5) %	7.6 (5.9, 9.3) %	1.21	7.5%	15%	300.29	89%
Kentucky	Hardin County	10.8 (9.5, 12.2) %	8.2 (7.7, 8.8) %	1.86	8.9%	13%	265.59	34%
Kentucky	Harlan County	9.8 (7.2, 12.4) %	6.9 (5.8, 8.1) %	1.39	4.7%	18%	382.07	54%
Kentucky	Harrison County	9.3 (6.5, 12.2) %	7 (5.9, 8) %	1.29	10.9%	15%	380.28	66%
Kentucky	Hart County	10.3 (6, 14.6) %	7.9 (6.2, 9.6) %	1.68	7%	13%	313.53	87%
Kentucky	Henderson County	10.2 (8.3, 12) %	8 (7.2, 8.8) %	1.44	6.9%	16%	306.92	38%
Kentucky	Henry County	11.5 (9, 14.1) %	8.7 (7.4, 10.1) %	1.28	7.2%	12%	303.32	100%
Kentucky	Hickman County	10 (4.1, 15.8) %	7.4 (5, 9.8) %	1.6	4.3%	15%	294.31	100%
Kentucky	Hopkins County	9.1 (7.4, 10.7) %	6.7 (6, 7.4) %	1.76	7%	14%	363.09	47%
Kentucky	Jackson County	6.5 (2.1, 10.9) %	4.8 (3.2, 6.3) %	1.07	6.9%	16%	426.44	100%
Kentucky	Jefferson County	9 (8.6, 9.5) %	6.7 (6.5, 6.9) %	1.35	8.5%	12%	248.86	1%
Kentucky	Jessamine County	12 (10, 14) %	9.1 (8.3, 9.9) %	2.27	9.4%	12%	225.81	26%
Kentucky	Johnson County	8.4 (4.3, 12.5) %	6 (5, 7) %	1.63	8.1%	17%	353.6	73%
Kentucky	Kenton County	10.4 (9.3, 11.5) %	7.8 (7.4, 8.2) %	1.51	7.5%	12%	263.35	7%
Kentucky	Knott County	8.1 (5, 11.2) %	5.5 (4.3, 6.8) %	1.35	10.3%	17%	389.82	100%
Kentucky	Knox County	9.3 (6.8, 11.8) %	6.9 (5.8, 8) %	1.04	10.3%	15%	374.36	63%
Kentucky	Larue County	10.6 (6, 15.1) %	8.1 (6.5, 9.6) %	1.34	10.4%	13%	278.44	76%
Kentucky	Laurel County	11.2 (9.4, 12.9) %	7.9 (7.2, 8.7) %	1.97	8.8%	15%	333.55	57%
Kentucky	Lawrence County	8.8 (4.1, 13.5) %	6.9 (5.4, 8.4) %	1.57	4.9%	18%	400.49	77%
Kentucky	Lee County	NA (NA, NA) %	6.3 (3.7, 9) %	NA	9.5%	16%	409.35	100%
Kentucky	Leslie County	8.6 (4.7, 12.6) %	6.7 (5, 8.3) %	1.98	10.5%	15%	387.18	100%
Kentucky	Letcher County	8.9 (5.9, 11.8) %	6 (5.1, 6.9) %	1.35	8.1%	20%	412.94	100%
Kentucky	Lewis County	8.7 (6.3, 11.1) %	6.4 (5.2, 7.7) %	1.06	14.2%	16%	329.55	100%
Kentucky	Lincoln County	9.2 (6.7, 11.6) %	6.6 (5.7, 7.6) %	1.13	8.1%	14%	285.91	82%
Kentucky	Livingston County	9.3 (4.4, 14.2) %	6.4 (4.8, 8) %	1.41	8.8%	13%	359.36	95%
Kentucky	Logan County	8.5 (6.2, 10.8) %	6.3 (5.3, 7.4) %	1.09	8.8%	11%	314.63	75%
Kentucky	Lyon County	NA (NA, NA) %	4.5 (2.8, 6.2) %	NA	5.3%	15%	284.02	100%
Kentucky	McCracken County	8.5 (6.9, 10.1) %	6.4 (5.8, 6.9) %	1.61	9.7%	12%	354.04	28%
Kentucky	McCreary County	10 (7, 12.9) %	6.8 (5.3, 8.4) %	0.92	9.6%	15%	354.06	100%
Kentucky	McLean County	9.5 (6.1, 13) %	7.1 (5.4, 8.8) %	1.38	15.8%	16%	327.52	100%
Kentucky	Madison County	8.7 (7.1, 10.3) %	6.5 (6, 7) %	1.43	8.5%	12%	289.25	39%
Kentucky	Magoffin County	9.2 (5.7, 12.7) %	6.4 (5.1, 7.7) %	1.2	2.7%	13%	329.47	100%
Kentucky	Marion County	13 (10.3, 15.8) %	10.1 (8.7, 11.4) %	1.74	10.6%	13%	270.23	72%
Kentucky	Marshall County	7.9 (5.9, 9.8) %	6 (5.2, 6.8) %	1.37	8.7%	12%	325.52	86%
Kentucky	Martin County	NA (NA, NA) %	5 (3.4, 6.5) %	NA	7.1%	12%	425.92	100%
Kentucky	Mason County	8.6 (5.1, 12.2) %	7.1 (5.9, 8.4) %	1.52	7.2%	13%	350.99	55%
Kentucky	Meade County	9.8 (7.1, 12.6) %	7.7 (6.7, 8.8) %	1.37	11.6%	13%	267.46	86%
Kentucky	Menifee County	NA (NA, NA) %	5.6 (3, 8.1) %	NA	5.8%	17%	343.58	100%
Kentucky	Mercer County	7.1 (5, 9.2) %	6 (5, 7) %	0.97	8.2%	14%	300.99	59%
Kentucky	Metcalfe County	10.1 (6.1, 14.1) %	7.6 (5.8, 9.3) %	1.3	4.9%	16%	371.04	100%
Kentucky	Monroe County	10 (6, 14) %	7.3 (5.7, 8.8) %	1.95	8.5%	16%	443.45	100%
Kentucky	Montgomery County	10.8 (7.6, 13.9) %	7.9 (6.7, 9) %	1.56	7.9%	14%	321.26	59%
Kentucky	Morgan County	7.3 (4, 10.6) %	5.7 (4.3, 7.1) %	1.35	10.7%	15%	291.11	100%
Kentucky	Muhlenberg County	8.8 (6.8, 10.8) %	6.6 (5.7, 7.5) %	1.17	6.8%	12%	334.03	68%
Kentucky	Nelson County	11.1 (9.5, 12.7) %	8.6 (7.8, 9.4) %	1.65	8.8%	12%	280.02	57%
Kentucky	Nicholas County	11.3 (6.4, 16.2) %	8.8 (6.5, 11.1) %	1.67	11.4%	14%	366.94	100%
Kentucky	Ohio County	10 (6.7, 13.4) %	7.8 (6.6, 9) %	1.19	9.6%	15%	312.78	73%
Kentucky	Oldham County	11.8 (9.3, 14.3) %	9.5 (8.8, 10.2) %	2.88	9.4%	10%	233.99	20%
Kentucky	Owen County	10.7 (7.7, 13.7) %	7.7 (6.1, 9.2) %	1.32	9%	15%	296.27	100%
Kentucky	Owsley County	NA (NA, NA) %	4.5 (2.1, 6.8) %	NA	13.1%	13%	476.41	100%
Kentucky	Pendleton County	10.4 (5.5, 15.3) %	8.7 (6.8, 10.6) %	1.26	6%	12%	324.77	100%
Kentucky	Perry County	6.1 (3.7, 8.6) %	4.7 (3.9, 5.5) %	0.91	8.4%	16%	494.52	74%
Kentucky	Pike County	7.9 (6.2, 9.7) %	5.5 (4.9, 6.1) %	1.43	8.7%	18%	392.24	88%
Kentucky	Powell County	9.3 (5.2, 13.5) %	6.3 (4.6, 8) %	1.24	10.3%	16%	399.43	67%
Kentucky	Pulaski County	8.2 (6.2, 10.3) %	5.6 (5.1, 6.2) %	1.56	7.9%	13%	308.54	54%
Kentucky	Robertson County	NA (NA, NA) %	6 (2.8, 9.2) %	NA	-4.4%	15%	384.05	100%
Kentucky	Rockcastle County	9 (5.1, 12.9) %	6.3 (5, 7.5) %	1.18	7.7%	14%	364.73	84%
Kentucky	Rowan County	6.9 (4.3, 9.5) %	4.9 (4, 5.8) %	0.97	10.3%	11%	302.77	69%
Kentucky	Russell County	NA (NA, NA) %	5.1 (3.9, 6.3) %	NA	9.9%	14%	330.69	100%
Kentucky	Scott County	12.4 (10.3, 14.6) %	9 (8.3, 9.8) %	1.94	12.7%	11%	284	32%
Kentucky	Shelby County	10 (7.9, 12) %	7.5 (6.8, 8.3) %	1.47	10.9%	12%	339.98	47%
Kentucky	Simpson County	10.3 (6.6, 13.9) %	7.4 (6, 8.8) %	1.48	8.5%	14%	380.23	45%
Kentucky	Spencer County	7.4 (3.6, 11.3) %	6 (5.1, 7) %	1.37	6%	16%	279.37	100%
Kentucky	Taylor County	6.5 (4.2, 8.8) %	5.4 (4.4, 6.4) %	0.9	6.7%	14%	310.65	52%
Kentucky	Todd County	12.8 (8.2, 17.3) %	9.1 (7.1, 11) %	1.42	10.7%	14%	362.7	100%
Kentucky	Trigg County	8.5 (5.3, 11.7) %	6.4 (5.2, 7.5) %	1.19	7.2%	15%	284.54	79%
Kentucky	Trimble County	9.7 (5.7, 13.6) %	7.2 (5.5, 8.9) %	1.23	9.9%	14%	287.38	95%
Kentucky	Union County	5.5 (3, 8) %	4.6 (3.4, 5.8) %	0.75	11%	14%	329.64	65%
Kentucky	Warren County	10.8 (9.5, 12.1) %	7.8 (7.3, 8.3) %	2.27	9.7%	11%	273.98	31%
Kentucky	Washington County	11.1 (7.2, 15) %	8.7 (7.1, 10.3) %	1.96	8.7%	14%	265.19	100%
Kentucky	Wayne County	10.9 (8.1, 13.8) %	8.2 (6.8, 9.7) %	2.02	9.8%	15%	315.49	68%
Kentucky	Webster County	10.4 (7, 13.8) %	8.4 (6.9, 9.9) %	1.1	7.5%	14%	323.83	100%
Kentucky	Whitley County	12.4 (9.7, 15) %	9.4 (8.3, 10.5) %	1.52	10.4%	14%	423.34	65%
Kentucky	Wolfe County	9.9 (4.6, 15.2) %	7.7 (4.5, 11) %	1.3	8.8%	13%	444.65	100%
Kentucky	Woodford County	10.2 (7.3, 13.1) %	7.5 (6.5, 8.6) %	1.74	8.1%	13%	245.93	36%
Louisiana	Acadia Parish	13 (11.2, 14.8) %	9 (8.3, 9.8) %	1.92	7.8%	13%	363.23	52%
Louisiana	Allen Parish	11.7 (8.1, 15.2) %	7.6 (6.3, 8.8) %	1.7	10.3%	12%	256.73	69%
Louisiana	Ascension Parish	13.6 (12.3, 15) %	10.4 (9.9, 10.9) %	2.08	8.1%	11%	293.34	13%
Louisiana	Assumption Parish	9.5 (7.3, 11.7) %	7.5 (6.2, 8.7) %	0.8	7.4%	15%	313.35	45%
Louisiana	Avoyelles Parish	10.3 (8.4, 12.2) %	7.8 (7, 8.5) %	1.37	7.9%	13%	383.28	64%
Louisiana	Beauregard Parish	10.1 (6.6, 13.6) %	7.5 (6.5, 8.4) %	1.51	6.6%	12%	387.95	66%
Louisiana	Bienville Parish	6.7 (3.5, 9.8) %	4.7 (3.4, 6.1) %	1.96	6%	16%	305.09	80%
Louisiana	Bossier Parish	10.3 (9.1, 11.6) %	8.1 (7.6, 8.5) %	1.63	7.4%	12%	270.25	24%
Louisiana	Caddo Parish	9.9 (9.1, 10.6) %	7.3 (7, 7.6) %	1.54	8.9%	13%	275.26	14%
Louisiana	Calcasieu Parish	11 (9.9, 12.1) %	7.9 (7.5, 8.3) %	1.61	11.4%	12%	387.47	21%
Louisiana	Caldwell Parish	11.9 (8, 15.8) %	8.8 (6.9, 10.6) %	1.14	10.5%	13%	349.79	100%
Louisiana	Cameron Parish	NA (NA, NA) %	4.5 (2.7, 6.3) %	NA	10.1%	13%	270.22	100%
Louisiana	Catahoula Parish	10.6 (4.5, 16.6) %	7.4 (5.4, 9.4) %	1.46	4.6%	12%	417.32	100%
Louisiana	Claiborne Parish	8.1 (5.3, 10.8) %	6.1 (4.5, 7.7) %	0.78	7.4%	16%	342.91	82%
Louisiana	Concordia Parish	10.1 (7.2, 13) %	7.7 (6.3, 9.1) %	1.48	11.7%	14%	353.88	33%
Louisiana	De Soto Parish	13.2 (10, 16.4) %	10.3 (9.1, 11.6) %	1.82	7.1%	14%	358.78	77%
Louisiana	East Baton Rouge Parish	10.1 (9.5, 10.7) %	7.5 (7.3, 7.8) %	1.44	8.9%	12%	303.39	7%
Louisiana	East Carroll Parish	9.8 (6.1, 13.5) %	7.6 (5.6, 9.6) %	0.72	6.9%	14%	369.47	35%
Louisiana	East Feliciana Parish	9.1 (6.8, 11.3) %	6.8 (5.6, 8) %	0.97	13.1%	15%	390.96	100%
Louisiana	Evangeline Parish	12.7 (10.4, 15) %	9.6 (8.7, 10.6) %	1.57	6%	14%	335.51	61%
Louisiana	Franklin Parish	11.9 (9.1, 14.7) %	8.9 (7.6, 10.2) %	1.38	11.4%	13%	545.23	74%
Louisiana	Grant Parish	9.4 (6.8, 11.9) %	7.7 (6.4, 8.9) %	1.26	10.2%	12%	335.7	86%
Louisiana	Iberia Parish	11.6 (10.1, 13.1) %	8.5 (7.8, 9.2) %	1.49	9%	13%	334.18	28%
Louisiana	Iberville Parish	8.4 (6.3, 10.5) %	6.4 (5.5, 7.3) %	1.31	7%	13%	303.35	59%
Louisiana	Jackson Parish	10.2 (7.4, 13) %	7.9 (6.5, 9.3) %	1.3	10%	14%	347.42	66%
Louisiana	Jefferson Parish	9.3 (8.6, 9.9) %	6.9 (6.6, 7.1) %	1.28	8.1%	12%	270.19	1%
Louisiana	Jefferson Davis Parish	11.3 (8.8, 13.8) %	7.9 (6.8, 8.9) %	1.82	10.8%	13%	384.47	51%
Louisiana	Lafayette Parish	10.7 (9.8, 11.6) %	7.8 (7.5, 8.2) %	1.67	9.5%	10%	279.67	8%
Louisiana	Lafourche Parish	11.4 (9.8, 13) %	8.1 (7.5, 8.7) %	1.56	8.8%	12%	280.26	24%
Louisiana	LaSalle Parish	10.2 (7.1, 13.3) %	8.2 (6.8, 9.5) %	NA	7.5%	13%	383.27	73%
Louisiana	Lincoln Parish	8.3 (6.8, 9.8) %	6.3 (5.5, 7) %	1.37	7.5%	10%	210.52	41%
Louisiana	Livingston Parish	12.9 (11.1, 14.6) %	9.3 (8.7, 9.8) %	1.87	10.4%	11%	313.43	41%
Louisiana	Madison Parish	11.2 (6.4, 15.9) %	8.4 (6.5, 10.3) %	1.72	6.7%	14%	494.98	22%
Louisiana	Morehouse Parish	9.5 (7.4, 11.6) %	7.7 (6.7, 8.7) %	1.08	11.5%	15%	357.97	50%
Louisiana	Natchitoches Parish	9.9 (7.2, 12.7) %	7.7 (6.5, 8.8) %	1.11	12.7%	13%	346.06	50%
Louisiana	Orleans Parish	8.8 (8.1, 9.4) %	6.6 (6.4, 6.9) %	1.23	8.8%	11%	279.39	1%
Louisiana	Ouachita Parish	11.5 (10.5, 12.6) %	8.6 (8.2, 9) %	1.81	9.8%	13%	268.2	24%
Louisiana	Plaquemines Parish	10.4 (6.2, 14.6) %	8.3 (7.1, 9.6) %	1.39	10%	14%	284	20%
Louisiana	Pointe Coupee Parish	10.7 (8.2, 13.2) %	8.2 (6.9, 9.5) %	1.17	7.1%	12%	333.38	58%
Louisiana	Rapides Parish	10.6 (9.5, 11.6) %	7.9 (7.5, 8.3) %	1.83	7.7%	13%	348.31	40%
Louisiana	Red River Parish	8.1 (4.3, 12) %	6.1 (4.3, 7.9) %	0.99	12.1%	14%	366.18	100%
Louisiana	Richland Parish	10.6 (7.7, 13.6) %	8.2 (6.8, 9.5) %	1.51	7.1%	15%	387.5	66%
Louisiana	Sabine Parish	10.5 (7.5, 13.5) %	7.5 (6.1, 8.8) %	1.36	7%	14%	335.87	88%
Louisiana	St. Bernard Parish	15.7 (13.4, 17.9) %	11.9 (11, 12.9) %	1.56	7.7%	13%	347.93	4%
Louisiana	St. Charles Parish	11 (8.6, 13.3) %	8.6 (7.7, 9.5) %	1.5	7.2%	11%	278.98	11%
Louisiana	St. Helena Parish	7.9 (5.3, 10.5) %	6.1 (4.5, 7.6) %	0.58	6.2%	15%	314.37	100%
Louisiana	St. James Parish	10 (7.1, 13) %	7.6 (6.3, 9) %	1.23	8.2%	14%	288.73	28%
Louisiana	St. John the Baptist Parish	11.6 (9.7, 13.5) %	8.6 (7.8, 9.5) %	1.3	7.2%	12%	367.99	13%
Louisiana	St. Landry Parish	13.5 (12, 14.9) %	9.9 (9.3, 10.5) %	1.44	9.7%	14%	359.2	48%
Louisiana	St. Martin Parish	13.9 (11.7, 16.1) %	10.4 (9.5, 11.4) %	1.51	7.9%	12%	314.92	50%
Louisiana	St. Mary Parish	10.1 (7.9, 12.2) %	7.6 (6.6, 8.5) %	1.41	10%	13%	298.99	13%
Louisiana	St. Tammany Parish	10.4 (9.4, 11.4) %	7.8 (7.5, 8.1) %	1.69	9.6%	10%	252.2	23%
Louisiana	Tangipahoa Parish	10.8 (9.8, 11.8) %	8.1 (7.6, 8.6) %	1.22	10.2%	10%	357.14	41%
Louisiana	Tensas Parish	7.9 (3.1, 12.7) %	6.2 (3.5, 9) %	0.62	4.8%	18%	424.23	100%
Louisiana	Terrebonne Parish	12.9 (11.3, 14.4) %	9.1 (8.5, 9.8) %	1.9	11.8%	12%	324.14	21%
Louisiana	Union Parish	9.1 (6.7, 11.6) %	7.2 (6, 8.4) %	1.13	9.6%	14%	317.69	83%
Louisiana	Vermilion Parish	11.7 (9.7, 13.6) %	9 (8.2, 9.8) %	1.43	10.2%	11%	354.51	55%
Louisiana	Vernon Parish	10.7 (8.5, 12.9) %	8.5 (7.5, 9.5) %	1.29	9.7%	14%	348.84	50%
Louisiana	Washington Parish	9.3 (7.6, 10.9) %	6.8 (6, 7.7) %	0.9	7.1%	18%	372.73	67%
Louisiana	Webster Parish	10 (7.5, 12.4) %	7.2 (6.3, 8.1) %	0.96	8.1%	13%	357.66	53%
Louisiana	West Baton Rouge Parish	10 (7.8, 12.2) %	7.6 (6.7, 8.6) %	1.38	5.9%	13%	283.88	30%
Louisiana	West Carroll Parish	13.3 (8.1, 18.5) %	9.9 (8.1, 11.7) %	2.33	10.9%	15%	341.56	100%
Louisiana	West Feliciana Parish	15.3 (9.4, 21.2) %	11.4 (9.4, 13.5) %	2.66	8.7%	13%	258.34	100%
Louisiana	Winn Parish	8.3 (5.7, 10.9) %	6.8 (5.5, 8.2) %	0.93	7.8%	15%	352.41	65%
Maine	Androscoggin County	9.3 (8.2, 10.3) %	6.6 (6.1, 7.1) %	0.96	8.6%	11%	228.04	43%
Maine	Aroostook County	7.9 (6.7, 9.1) %	5.6 (5.1, 6.1) %	1.1	11.4%	13%	249.71	80%
Maine	Cumberland County	8.7 (8, 9.4) %	6.1 (5.9, 6.4) %	0.84	9.3%	9%	180.03	36%
Maine	Franklin County	7.3 (5.5, 9.1) %	5.6 (4.8, 6.3) %	0.88	7.4%	9%	220.72	83%
Maine	Hancock County	6.9 (5.7, 8.2) %	5.1 (4.5, 5.6) %	0.87	7.5%	8%	233.8	90%
Maine	Kennebec County	7.8 (6.9, 8.8) %	5.5 (5.1, 5.9) %	1.01	8%	10%	235.09	63%
Maine	Knox County	7.8 (5.8, 9.8) %	5.4 (4.7, 6.2) %	0.98	8.3%	8%	206.11	68%
Maine	Lincoln County	8 (6.2, 9.7) %	5.4 (4.7, 6.1) %	0.98	10%	9%	199.21	100%
Maine	Oxford County	9.9 (8.5, 11.3) %	6.9 (6.2, 7.5) %	0.92	7.6%	10%	209.17	83%
Maine	Penobscot County	7.8 (7, 8.7) %	5.4 (5.1, 5.7) %	1.19	8%	11%	247.79	58%
Maine	Piscataquis County	6.7 (4.2, 9.1) %	4.7 (3.7, 5.7) %	0.91	8.8%	11%	242.91	100%
Maine	Sagadahoc County	8.8 (6.5, 11.1) %	5.9 (5.2, 6.7) %	0.75	5.3%	9%	217.35	62%
Maine	Somerset County	8.7 (7, 10.4) %	6.3 (5.6, 7) %	0.83	8.8%	12%	248.32	80%
Maine	Waldo County	8.1 (6.2, 9.9) %	5.8 (5.1, 6.5) %	0.93	10.3%	9%	242.19	91%
Maine	Washington County	7.9 (5.9, 9.8) %	5.4 (4.6, 6.3) %	0.82	11.5%	13%	256.74	92%
Maine	York County	7.7 (7, 8.4) %	5.4 (5.1, 5.7) %	0.68	9.2%	10%	199.18	57%
Maryland	Allegany County	6.4 (5.3, 7.6) %	5.2 (4.7, 5.8) %	1.37	7.4%	14%	347.95	27%
Maryland	Anne Arundel County	9.5 (8.9, 10) %	7.4 (7.2, 7.7) %	1.32	8.7%	9%	252.66	5%
Maryland	Baltimore County	9 (8.6, 9.5) %	7 (6.9, 7.2) %	1.45	8%	11%	251.39	7%
Maryland	Calvert County	10.4 (8.5, 12.3) %	8 (7.4, 8.7) %	1.22	8.4%	11%	261.01	39%
Maryland	Caroline County	10.4 (8.6, 12.3) %	8.2 (7.2, 9.2) %	1.17	6.4%	13%	291.34	76%
Maryland	Carroll County	9.1 (8.1, 10.1) %	7.4 (7, 7.8) %	1.33	7.7%	10%	267.56	40%
Maryland	Cecil County	10.9 (9.6, 12.1) %	8.4 (7.9, 8.9) %	1.49	10.9%	12%	299.17	42%
Maryland	Charles County	10 (8.8, 11.2) %	8 (7.6, 8.5) %	1.07	8.1%	13%	257.77	30%
Maryland	Dorchester County	8.1 (6.1, 10.2) %	6.3 (5.5, 7.1) %	1.17	7.5%	18%	299.73	56%
Maryland	Frederick County	9.3 (8.5, 10.2) %	7.6 (7.3, 7.9) %	1.15	9.2%	10%	246.27	25%
Maryland	Garrett County	6.9 (5.1, 8.7) %	5.4 (4.5, 6.2) %	1.35	10%	12%	289.25	84%
Maryland	Harford County	9.1 (8.3, 9.8) %	7.2 (6.9, 7.5) %	1.35	9.3%	11%	251.4	18%
Maryland	Howard County	11.3 (10.4, 12.2) %	8.4 (8.2, 8.7) %	2.01	10.2%	8%	185.03	9%
Maryland	Kent County	6.3 (3.4, 9.1) %	4.7 (3.6, 5.7) %	0.85	8.5%	11%	247.57	73%
Maryland	Montgomery County	10.2 (9.7, 10.6) %	7.6 (7.4, 7.8) %	1.48	8.6%	8%	204.62	2%
Maryland	Prince George's County	9.6 (9.2, 10) %	7.7 (7.5, 7.8) %	1.02	8.3%	13%	204.62	2%
Maryland	Queen Anne's County	10.6 (7.9, 13.2) %	8.1 (7.3, 8.9) %	1.69	8.6%	10%	220.4	54%
Maryland	St. Mary's County	12.3 (10.9, 13.7) %	9.3 (8.7, 10) %	1.8	8.5%	12%	267.11	50%
Maryland	Somerset County	7.1 (4, 10.2) %	5.9 (4.7, 7.2) %	1.01	9.6%	14%	336.92	46%
Maryland	Talbot County	6.8 (5, 8.6) %	5.1 (4.4, 5.8) %	1.21	7.9%	11%	218.06	55%
Maryland	Washington County	9.3 (8.4, 10.2) %	7.3 (6.9, 7.7) %	1.11	7.5%	13%	289.63	29%
Maryland	Wicomico County	10.2 (9.1, 11.3) %	7.7 (7.2, 8.1) %	2.01	8.7%	13%	316.23	26%
Maryland	Worcester County	6.8 (5.2, 8.4) %	5.6 (5, 6.3) %	1.43	8%	14%	240.37	36%
Maryland	Baltimore city	8.5 (8.1, 8.9) %	6.5 (6.4, 6.7) %	1.03	9.6%	13%	387.14	0%
Massachusetts	Barnstable County	5.6 (5, 6.2) %	4.2 (3.9, 4.5) %	0.77	7.1%	8%	207.04	7%
Massachusetts	Berkshire County	6.9 (6.1, 7.7) %	5.2 (4.9, 5.6) %	1.23	7%	10%	220.05	32%
Massachusetts	Bristol County	8.7 (8.3, 9.1) %	6.7 (6.5, 6.9) %	0.86	9%	11%	249.28	10%
Massachusetts	Dukes County	10.2 (7.4, 13.1) %	7.9 (6.6, 9.3) %	1.09	10.6%	9%	198.22	39%
Massachusetts	Essex County	9.4 (8.9, 9.8) %	7.1 (6.9, 7.3) %	0.98	8.8%	10%	208.36	4%
Massachusetts	Franklin County	7.2 (6, 8.3) %	5.4 (5, 5.9) %	1.1	9.8%	11%	214.81	54%
Massachusetts	Hampden County	9.7 (9.3, 10.2) %	7.4 (7.2, 7.7) %	1.32	8.8%	11%	232.93	9%
Massachusetts	Hampshire County	6.5 (5.7, 7.3) %	4.9 (4.6, 5.3) %	1.21	9.3%	8%	216.21	27%
Massachusetts	Middlesex County	8.4 (8.1, 8.7) %	6.4 (6.3, 6.5) %	1.02	8.2%	8%	189.71	3%
Massachusetts	Nantucket County	12 (5.2, 18.8) %	10.2 (8.1, 12.3) %	1.77	7.9%	10%	243.73	19%
Massachusetts	Norfolk County	9.1 (8.6, 9.6) %	6.6 (6.4, 6.8) %	1.19	9%	9%	200.22	1%
Massachusetts	Plymouth County	10.1 (9.7, 10.6) %	7.7 (7.5, 7.9) %	1.05	9.2%	11%	230.22	10%
Massachusetts	Suffolk County	6.9 (6.5, 7.2) %	5.1 (5, 5.3) %	0.65	8%	8%	196.32	0%
Massachusetts	Worcester County	9.3 (8.9, 9.7) %	7.1 (7, 7.3) %	1.1	8.6%	10%	226.94	18%
Michigan	Alcona County	NA (NA, NA) %	3.1 (1.8, 4.4) %	NA	10.4%	14%	276.54	99%
Michigan	Alger County	NA (NA, NA) %	4.3 (2.7, 5.8) %	NA	8.5%	12%	253.31	69%
Michigan	Allegan County	11 (9.8, 12.1) %	8.5 (8, 9.1) %	1.33	7.3%	10%	247.71	64%
Michigan	Alpena County	6 (4.4, 7.5) %	4.9 (4.2, 5.6) %	0.81	9.5%	12%	270.54	52%
Michigan	Antrim County	6.6 (4.5, 8.7) %	5 (3.8, 6.1) %	0.98	9%	12%	221.69	100%
Michigan	Arenac County	6.3 (4.2, 8.5) %	5 (3.9, 6) %	0.85	6.9%	14%	321.94	100%
Michigan	Baraga County	8 (3.6, 12.4) %	6.1 (4, 8.1) %	1.32	16.9%	13%	323.45	100%
Michigan	Barry County	9.2 (7.9, 10.5) %	7.4 (6.8, 8.1) %	1.15	8.7%	12%	256.04	77%
Michigan	Bay County	7.9 (7, 8.8) %	6.4 (6, 6.8) %	1.18	7.9%	11%	310.13	30%
Michigan	Benzie County	7.4 (5.3, 9.5) %	6 (5, 7) %	0.97	5.7%	12%	237.55	100%
Michigan	Berrien County	8.8 (7.9, 9.7) %	7 (6.6, 7.4) %	1.23	7.4%	11%	286.53	33%
Michigan	Branch County	10.3 (8.7, 11.9) %	8.3 (7.4, 9.2) %	1.36	10.8%	11%	284.86	63%
Michigan	Calhoun County	9.5 (8.4, 10.7) %	7.4 (6.9, 7.9) %	1.4	10.4%	12%	277.66	31%
Michigan	Cass County	9.1 (7.3, 11) %	7.7 (6.9, 8.5) %	1.28	9%	13%	263.77	71%
Michigan	Charlevoix County	7.6 (5.5, 9.7) %	5.6 (4.8, 6.5) %	1.23	7.6%	12%	227.55	70%
Michigan	Cheboygan County	5.6 (3.8, 7.5) %	4.6 (3.6, 5.6) %	0.85	6.5%	14%	248.22	83%
Michigan	Chippewa County	7.8 (5.9, 9.6) %	5.9 (5.1, 6.6) %	1.31	7%	12%	263.54	49%
Michigan	Clare County	8 (5.8, 10.2) %	6.2 (5.2, 7.3) %	1.1	10.8%	14%	336.57	71%
Michigan	Clinton County	10.2 (8.7, 11.6) %	7.9 (7.3, 8.6) %	1.66	9.1%	12%	236.76	53%
Michigan	Crawford County	6.8 (4.5, 9.1) %	5.6 (4.4, 6.8) %	1.05	10.7%	12%	267.35	73%
Michigan	Delta County	6.7 (5.1, 8.2) %	5.4 (4.7, 6.2) %	0.86	11.9%	14%	233.96	44%
Michigan	Dickinson County	7.9 (6.1, 9.7) %	5.7 (4.9, 6.4) %	1.63	11.2%	12%	271.88	33%
Michigan	Eaton County	7.6 (6.6, 8.6) %	6.1 (5.6, 6.6) %	1	8.5%	10%	252.95	38%
Michigan	Emmet County	7.1 (5.5, 8.7) %	5.3 (4.7, 6) %	1.28	9%	11%	234.64	75%
Michigan	Genesee County	9.2 (8.7, 9.7) %	7.1 (6.9, 7.4) %	1.29	8.8%	12%	333.08	17%
Michigan	Gladwin County	6.6 (4.4, 8.8) %	5.1 (4.1, 6.2) %	0.85	8.1%	15%	286.94	89%
Michigan	Gogebic County	7.7 (5.4, 10.1) %	5.8 (4.7, 6.9) %	1.26	10.6%	13%	303.09	68%
Michigan	Grand Traverse County	8.9 (7.7, 10) %	6.3 (5.9, 6.7) %	1.54	7.7%	10%	209.63	48%
Michigan	Gratiot County	9 (7.4, 10.6) %	7.3 (6.4, 8.1) %	1.38	7.5%	10%	336.6	60%
Michigan	Hillsdale County	8.1 (6.6, 9.7) %	6.4 (5.7, 7.2) %	1.23	8.6%	13%	300.07	69%
Michigan	Houghton County	8.6 (6.7, 10.5) %	6.8 (5.9, 7.7) %	1.37	11.7%	9%	299.65	38%
Michigan	Huron County	7.4 (5.8, 9) %	5.8 (5, 6.6) %	1.11	8.8%	12%	315.32	89%
Michigan	Ingham County	8.1 (7.5, 8.8) %	6.4 (6.1, 6.7) %	1.1	10.3%	9%	274.47	13%
Michigan	Ionia County	10.7 (9.2, 12.3) %	8.8 (8, 9.5) %	1.24	8.4%	11%	263.64	61%
Michigan	Iosco County	5.2 (3.4, 7.1) %	4.3 (3.4, 5.2) %	0.68	7.3%	15%	301.53	59%
Michigan	Iron County	5.2 (3.3, 7) %	4.2 (3.1, 5.4) %	0.64	6.6%	12%	305.84	73%
Michigan	Isabella County	8.4 (7, 9.8) %	6.5 (5.8, 7.2) %	1.19	9.8%	9%	274.92	47%
Michigan	Jackson County	9 (8.1, 9.9) %	7.2 (6.7, 7.6) %	1.31	8.5%	11%	279.06	42%
Michigan	Kalamazoo County	8.9 (8.3, 9.6) %	7 (6.7, 7.3) %	1.41	7.9%	10%	237.86	18%
Michigan	Kalkaska County	7.8 (5.4, 10.1) %	5.9 (4.7, 7.2) %	0.91	8.8%	14%	279.88	84%
Michigan	Kent County	10.6 (10.1, 11.1) %	8.3 (8.1, 8.5) %	1.43	9.3%	9%	248.06	16%
Michigan	Keweenaw County	NA (NA, NA) %	NA (NA, NA) %	NA	10.6%	13%	222.24	100%
Michigan	Lake County	7.1 (3.1, 11.2) %	5.7 (3.8, 7.6) %	0.67	10.1%	13%	306.89	100%
Michigan	Lapeer County	8.9 (7.7, 10.1) %	7 (6.4, 7.6) %	1.26	8.5%	11%	304.3	77%
Michigan	Leelanau County	6.8 (4.7, 8.9) %	5 (4.1, 5.9) %	0.96	8.4%	14%	162.98	91%
Michigan	Lenawee County	8.7 (7.6, 9.8) %	6.9 (6.4, 7.5) %	1.13	9%	12%	289.19	52%
Michigan	Livingston County	9 (8, 9.9) %	6.9 (6.6, 7.3) %	1.34	12.2%	8%	260.34	37%
Michigan	Luce County	NA (NA, NA) %	5.6 (3.3, 7.9) %	NA	9.9%	11%	251.32	51%
Michigan	Mackinac County	4.2 (1.5, 6.9) %	3.6 (2.3, 5) %	0.63	3.5%	14%	253.82	77%
Michigan	Macomb County	8.9 (8.5, 9.3) %	7 (6.8, 7.1) %	1.14	8%	11%	305.38	3%
Michigan	Manistee County	6.7 (4.4, 9) %	5 (4, 6) %	1.15	10.4%	12%	264.06	61%
Michigan	Marquette County	7.4 (6.2, 8.6) %	5.9 (5.4, 6.4) %	1.09	7.8%	10%	267.02	41%
Michigan	Mason County	7.7 (5.7, 9.7) %	6.2 (5.3, 7.1) %	1.31	11.1%	12%	253.59	63%
Michigan	Mecosta County	8.5 (6.6, 10.3) %	6.8 (6, 7.7) %	1.21	8.7%	9%	279.82	67%
Michigan	Menominee County	6.3 (4.4, 8.2) %	5.1 (4.1, 6) %	0.6	10.5%	12%	259.37	64%
Michigan	Midland County	8.9 (7.7, 10.1) %	6.9 (6.3, 7.4) %	1.73	9.3%	10%	220.46	43%
Michigan	Missaukee County	9.7 (6.7, 12.7) %	7.7 (6.2, 9.2) %	1.34	9.3%	12%	274.15	100%
Michigan	Monroe County	8.4 (7.5, 9.3) %	6.7 (6.3, 7.1) %	1.04	9.7%	11%	296.71	38%
Michigan	Montcalm County	10.2 (8.7, 11.8) %	7.9 (7.2, 8.7) %	1.23	10.1%	13%	293.93	85%
Michigan	Montmorency County	NA (NA, NA) %	3.4 (1.9, 4.9) %	0.55	7.1%	15%	290.01	100%
Michigan	Muskegon County	9.8 (8.9, 10.6) %	7.8 (7.3, 8.2) %	1.28	9.9%	12%	270.05	23%
Michigan	Newaygo County	8.4 (6.7, 10.2) %	6.7 (5.9, 7.4) %	1.06	10.3%	10%	251.67	84%
Michigan	Oakland County	8.2 (7.8, 8.5) %	6.2 (6.1, 6.4) %	1.4	9.2%	9%	267.51	5%
Michigan	Oceana County	9.8 (7.5, 12.1) %	7.8 (6.5, 9.1) %	1.23	9.4%	11%	268.98	90%
Michigan	Ogemaw County	5.6 (3.9, 7.3) %	4.8 (3.9, 5.7) %	0.95	8.9%	14%	351.39	100%
Michigan	Ontonagon County	NA (NA, NA) %	3.8 (2.1, 5.5) %	0.6	8.3%	14%	332.65	100%
Michigan	Osceola County	10.6 (8, 13.3) %	8.5 (7.2, 9.8) %	1.51	5.3%	11%	292.99	100%
Michigan	Oscoda County	7.3 (2.4, 12.3) %	5.6 (3.1, 8.1) %	0.95	1.9%	13%	309.79	100%
Michigan	Otsego County	9.4 (6.6, 12.2) %	7.1 (6, 8.2) %	1.73	8.8%	11%	228.01	66%
Michigan	Ottawa County	10.9 (10.2, 11.6) %	8.5 (8.1, 8.8) %	1.38	10.7%	8%	205.23	20%
Michigan	Presque Isle County	5.4 (3.1, 7.6) %	4.2 (3, 5.4) %	0.79	9.2%	14%	232.08	81%
Michigan	Roscommon County	5.3 (2.6, 8.1) %	4 (2.9, 5.2) %	0.72	11.8%	14%	309.48	66%
Michigan	Saginaw County	9.1 (8.4, 9.8) %	7.1 (6.7, 7.4) %	1.44	8.6%	11%	270.71	31%
Michigan	St. Clair County	8.5 (7.7, 9.4) %	6.7 (6.3, 7.1) %	0.98	10.4%	11%	319.61	39%
Michigan	St. Joseph County	9.2 (7.6, 10.7) %	7.3 (6.5, 8) %	1.23	10.1%	12%	327.64	54%
Michigan	Sanilac County	8.9 (7.3, 10.5) %	7 (6.1, 7.9) %	1.07	9.8%	12%	295.56	90%
Michigan	Schoolcraft County	7.1 (3.6, 10.6) %	5.7 (4, 7.4) %	1	9.8%	14%	251.43	59%
Michigan	Shiawassee County	8.9 (7.6, 10.2) %	7 (6.3, 7.6) %	1.1	8%	13%	287.62	55%
Michigan	Tuscola County	7.3 (6.1, 8.4) %	6 (5.4, 6.6) %	0.84	9.3%	10%	283.51	84%
Michigan	Van Buren County	9.2 (7.9, 10.5) %	7.2 (6.6, 7.8) %	1.29	7.8%	13%	277.78	71%
Michigan	Washtenaw County	7.6 (7, 8.2) %	5.9 (5.7, 6.1) %	1.24	9.8%	8%	224.68	16%
Michigan	Wayne County	9.7 (9.4, 10) %	7.7 (7.6, 7.8) %	1.15	9.9%	12%	364.97	1%
Michigan	Wexford County	10.5 (8.4, 12.5) %	8.3 (7.3, 9.3) %	1.49	7.4%	11%	266.94	64%
Minnesota	Aitkin County	6.5 (3.5, 9.4) %	4.7 (3.6, 5.8) %	0.55	9.3%	13%	198.87	100%
Minnesota	Anoka County	11.2 (10.5, 11.9) %	8.5 (8.2, 8.7) %	0.84	8.2%	9%	159.31	14%
Minnesota	Becker County	10.6 (8.9, 12.3) %	7.7 (6.9, 8.5) %	1.18	10.7%	10%	222.7	75%
Minnesota	Beltrami County	10.7 (8.9, 12.5) %	7.7 (7, 8.5) %	1.01	9.9%	10%	209.95	67%
Minnesota	Benton County	11.5 (9.1, 13.9) %	8.1 (7.3, 8.8) %	0.97	7.2%	8%	243.49	40%
Minnesota	Big Stone County	9.9 (4.8, 14.9) %	7.1 (5, 9.1) %	1.25	6.1%	10%	268.66	100%
Minnesota	Blue Earth County	8.4 (7, 9.7) %	6.3 (5.7, 6.8) %	0.8	7.5%	7%	187.59	27%
Minnesota	Brown County	8.3 (6.2, 10.4) %	6.3 (5.3, 7.3) %	1.02	10.7%	10%	198.31	35%
Minnesota	Carlton County	11.7 (9.9, 13.5) %	8.5 (7.6, 9.3) %	1.13	7.5%	10%	254.28	55%
Minnesota	Carver County	14.1 (12.6, 15.6) %	10.2 (9.6, 10.7) %	1.23	7.4%	7%	158.63	19%
Minnesota	Cass County	8.2 (5.9, 10.6) %	6.1 (5, 7.1) %	0.79	13.4%	10%	215.31	100%
Minnesota	Chippewa County	9.7 (7, 12.4) %	7.4 (6.1, 8.8) %	0.88	11.6%	8%	195.89	50%
Minnesota	Chisago County	11.1 (9.5, 12.7) %	8.1 (7.4, 8.8) %	0.91	8.9%	8%	183.25	56%
Minnesota	Clay County	11.1 (9.7, 12.6) %	8.3 (7.6, 9) %	1.23	8.6%	6%	199.94	28%
Minnesota	Clearwater County	12.3 (8, 16.7) %	9 (7, 10.9) %	1.25	10.4%	10%	270.02	100%
Minnesota	Cook County	NA (NA, NA) %	3.5 (1.7, 5.3) %	NA	4.4%	10%	153.94	100%
Minnesota	Cottonwood County	10.8 (8, 13.6) %	7.6 (6.2, 9) %	0.95	11.7%	11%	217.36	62%
Minnesota	Crow Wing County	10 (8.4, 11.6) %	7 (6.4, 7.6) %	1.12	9%	11%	193.62	63%
Minnesota	Dakota County	11.4 (10.6, 12.1) %	8.4 (8.1, 8.7) %	0.95	9.3%	8%	163.66	5%
Minnesota	Dodge County	12.9 (10.5, 15.3) %	10.1 (9.2, 11.1) %	1.36	12.2%	9%	198.25	52%
Minnesota	Douglas County	9.2 (7.3, 11) %	7 (6.2, 7.8) %	1	9.2%	8%	209.4	53%
Minnesota	Faribault County	8.1 (5.3, 11) %	5.7 (4.6, 6.9) %	1.21	12.4%	9%	222.07	78%
Minnesota	Fillmore County	11.3 (8.8, 13.8) %	8.6 (7.6, 9.6) %	1.04	7.8%	10%	214.17	93%
Minnesota	Freeborn County	10.1 (8.3, 11.9) %	7.6 (6.8, 8.4) %	1	7.5%	9%	217.27	43%
Minnesota	Goodhue County	9.9 (8.1, 11.8) %	7.2 (6.5, 7.9) %	0.92	6.5%	8%	208.96	47%
Minnesota	Grant County	9.8 (4.9, 14.6) %	7.6 (5.6, 9.6) %	0.88	11.4%	10%	251.53	100%
Minnesota	Hennepin County	9 (8.7, 9.4) %	6.6 (6.4, 6.7) %	0.78	8.7%	7%	167.58	2%
Minnesota	Houston County	9.1 (6.7, 11.5) %	6.6 (5.7, 7.6) %	0.97	2.2%	9%	176.98	57%
Minnesota	Hubbard County	8.7 (6.1, 11.4) %	6 (4.9, 7) %	0.96	11.4%	9%	179.72	83%
Minnesota	Isanti County	11.8 (9.7, 13.8) %	8 (7.2, 8.9) %	0.97	8.6%	9%	194.77	62%
Minnesota	Itasca County	8.4 (6.5, 10.2) %	5.9 (5.3, 6.6) %	0.93	11.1%	10%	225.11	79%
Minnesota	Jackson County	8.4 (4, 12.7) %	6.3 (4.8, 7.9) %	0.98	7.1%	11%	199.95	69%
Minnesota	Kanabec County	8.7 (6.3, 11) %	5.8 (4.8, 6.8) %	0.66	6.8%	10%	203.42	77%
Minnesota	Kandiyohi County	11.6 (9.9, 13.4) %	8.5 (7.8, 9.3) %	1.21	9.4%	8%	196.36	45%
Minnesota	Kittson County	9.8 (3.8, 15.8) %	7.1 (4.4, 9.9) %	1.02	-4.3%	10%	274.19	100%
Minnesota	Koochiching County	7.7 (4.3, 11) %	5.6 (4, 7.2) %	0.58	11.9%	10%	213.59	47%
Minnesota	Lac qui Parle County	8.2 (4.9, 11.4) %	5.9 (4.4, 7.3) %	0.79	5.1%	12%	205.44	100%
Minnesota	Lake County	6.5 (2.8, 10.2) %	5 (3.7, 6.3) %	0.78	10.3%	11%	187.48	67%
Minnesota	Lake of the Woods County	NA (NA, NA) %	10.1 (4.3, 15.9) %	NA	11%	10%	215.63	100%
Minnesota	Le Sueur County	10.1 (7.8, 12.5) %	7.6 (6.6, 8.5) %	0.84	10%	9%	205.26	62%
Minnesota	Lincoln County	9.5 (5.8, 13.3) %	7.3 (5.4, 9.3) %	0.94	0%	10%	215.14	100%
Minnesota	Lyon County	11 (8.7, 13.3) %	7.8 (6.8, 8.7) %	1.11	8.7%	9%	212.42	48%
Minnesota	McLeod County	10.7 (9.1, 12.3) %	7.8 (7, 8.5) %	0.78	10.7%	8%	208.69	47%
Minnesota	Mahnomen County	13.9 (8, 19.7) %	10 (7, 12.9) %	1.18	8%	12%	229.81	100%
Minnesota	Marshall County	10.3 (6.1, 14.5) %	7.7 (5.8, 9.7) %	0.96	13.8%	10%	194.34	100%
Minnesota	Martin County	9.5 (7.1, 11.8) %	7.2 (6.1, 8.3) %	1.35	12.6%	11%	219.98	54%
Minnesota	Meeker County	11.2 (8.6, 13.8) %	8.1 (7.1, 9.2) %	0.97	9.3%	12%	204.32	66%
Minnesota	Mille Lacs County	11.4 (8.6, 14.3) %	8.6 (7.5, 9.7) %	0.72	8.7%	12%	224.32	71%
Minnesota	Morrison County	10.5 (8.8, 12.3) %	7.9 (7.1, 8.7) %	0.98	7.8%	9%	215.01	73%
Minnesota	Mower County	12.7 (10.8, 14.7) %	9.4 (8.5, 10.3) %	1.2	9.3%	9%	177.83	36%
Minnesota	Murray County	9.8 (6.1, 13.6) %	7.1 (5.4, 8.7) %	1.13	6%	12%	200.46	100%
Minnesota	Nicollet County	11.1 (8.7, 13.6) %	8.3 (7.5, 9.2) %	1.3	10.5%	8%	174.51	26%
Minnesota	Nobles County	15 (11.2, 18.7) %	11 (9.5, 12.5) %	1.72	6.4%	8%	194.85	41%
Minnesota	Norman County	8.9 (5.7, 12.1) %	7 (5.2, 8.8) %	0.69	5.6%	11%	231.44	100%
Minnesota	Olmsted County	10.7 (9.7, 11.6) %	7.5 (7.3, 7.8) %	1.24	7.3%	7%	163.22	17%
Minnesota	Otter Tail County	9.5 (8, 10.9) %	6.8 (6.2, 7.3) %	1.08	9.9%	10%	218.06	74%
Minnesota	Pennington County	10.8 (6, 15.6) %	7.4 (6, 8.9) %	1.08	6.3%	8%	231.53	36%
Minnesota	Pine County	10.2 (7.8, 12.6) %	7.7 (6.6, 8.8) %	0.71	6.6%	11%	206.98	89%
Minnesota	Pipestone County	11.4 (7.5, 15.3) %	8.4 (6.8, 10.1) %	1.28	8.4%	11%	209.28	57%
Minnesota	Polk County	10.5 (8, 13) %	7.6 (6.7, 8.4) %	1.16	5.7%	10%	230.28	48%
Minnesota	Pope County	8.1 (5.5, 10.7) %	5.8 (4.6, 7) %	0.73	1.9%	10%	232.88	100%
Minnesota	Ramsey County	10.3 (9.8, 10.8) %	7.5 (7.3, 7.7) %	0.77	9.4%	8%	191.65	0%
Minnesota	Red Lake County	10.3 (2.4, 18.2) %	7.8 (4.4, 11.1) %	1.26	8.8%	9%	243.46	100%
Minnesota	Redwood County	11 (8.3, 13.7) %	8.4 (7, 9.8) %	1	8.2%	11%	216.42	69%
Minnesota	Renville County	9.8 (6.6, 13) %	7.4 (5.9, 8.8) %	1	10%	10%	225.99	100%
Minnesota	Rice County	11.6 (9.8, 13.3) %	8.8 (8.1, 9.5) %	1.04	10.1%	7%	187.51	26%
Minnesota	Rock County	12.3 (7.8, 16.8) %	9.3 (7.6, 11.1) %	1.4	2.6%	8%	236.23	52%
Minnesota	Roseau County	10.4 (7, 13.8) %	7.6 (6.2, 8.9) %	1.39	11.7%	9%	223.17	82%
Minnesota	St. Louis County	7.6 (6.9, 8.3) %	5.4 (5.2, 5.7) %	0.8	8.2%	9%	215.65	37%
Minnesota	Scott County	15.2 (14, 16.5) %	11.4 (10.9, 11.9) %	1.32	8.9%	8%	184.85	17%
Minnesota	Sherburne County	14.9 (13.5, 16.4) %	10.9 (10.3, 11.5) %	1.33	9.6%	8%	188.63	44%
Minnesota	Sibley County	11.4 (8.1, 14.7) %	8.5 (7.1, 9.9) %	0.82	7.2%	9%	229.83	100%
Minnesota	Stearns County	11.2 (10.2, 12.1) %	8 (7.6, 8.4) %	1.13	9.3%	9%	171.6	37%
Minnesota	Steele County	12.7 (10.2, 15.2) %	9 (8, 10) %	1.38	7.7%	8%	196.68	31%
Minnesota	Stevens County	10.5 (7.5, 13.5) %	7.8 (6.1, 9.5) %	1.41	12.9%	8%	187.41	47%
Minnesota	Swift County	10.3 (6, 14.5) %	7.4 (5.6, 9.3) %	1.05	1.8%	10%	221.56	67%
Minnesota	Todd County	11 (8.4, 13.5) %	8.3 (7.2, 9.4) %	1.13	5.7%	10%	188.27	78%
Minnesota	Traverse County	8.7 (4.5, 12.9) %	6.6 (4.5, 8.8) %	0.89	16.4%	11%	234.25	100%
Minnesota	Wabasha County	8.8 (6.5, 11) %	6.3 (5.5, 7.2) %	0.93	6.4%	8%	192.07	65%
Minnesota	Wadena County	8 (5.6, 10.4) %	6.5 (5.3, 7.8) %	0.72	5.7%	10%	252.35	67%
Minnesota	Waseca County	9.5 (6.5, 12.4) %	7.4 (6.2, 8.6) %	0.81	11.2%	7%	211.58	50%
Minnesota	Washington County	12.7 (11.8, 13.7) %	9.2 (8.9, 9.6) %	1.16	9%	8%	161.26	14%
Minnesota	Watonwan County	11.5 (7, 15.9) %	8.2 (6.4, 10.1) %	0.89	12.2%	10%	226.66	59%
Minnesota	Wilkin County	8.5 (3.5, 13.6) %	6.4 (4.2, 8.5) %	1.02	5.5%	10%	294.02	50%
Minnesota	Winona County	9 (7.6, 10.5) %	6.7 (6, 7.3) %	0.8	10.6%	8%	205.22	35%
Minnesota	Wright County	15 (13.6, 16.3) %	10.6 (10, 11.1) %	1.2	10.8%	8%	183.75	33%
Minnesota	Yellow Medicine County	10.8 (7.5, 14) %	7.7 (6.2, 9.3) %	1.09	3.3%	10%	207.44	81%
Mississippi	Adams County	9 (6.3, 11.7) %	7.1 (6.1, 8.2) %	1.97	7.2%	14%	362.31	37%
Mississippi	Alcorn County	10.2 (8.2, 12.2) %	7.4 (6.7, 8.2) %	2.05	9.7%	14%	387.71	66%
Mississippi	Amite County	7.4 (4.5, 10.2) %	5.8 (4.4, 7.2) %	0.96	7.6%	16%	296.51	100%
Mississippi	Attala County	11 (8.1, 13.9) %	8.4 (7.2, 9.7) %	1.36	6.5%	17%	359.96	64%
Mississippi	Benton County	10.3 (5.1, 15.5) %	6.4 (4.7, 8.2) %	1.7	12.8%	15%	393.34	100%
Mississippi	Bolivar County	10.9 (8.5, 13.3) %	8.2 (7, 9.4) %	2.1	7.8%	15%	443.39	54%
Mississippi	Calhoun County	9.6 (5.9, 13.3) %	7.3 (5.7, 9) %	2.49	7.4%	19%	384.44	100%
Mississippi	Carroll County	8.1 (3.2, 13) %	5.6 (4, 7.2) %	3.68	7.5%	17%	311.82	100%
Mississippi	Chickasaw County	9.5 (6.1, 12.9) %	6.8 (5.3, 8.2) %	2.16	9.7%	16%	334.48	85%
Mississippi	Choctaw County	11.2 (5.9, 16.5) %	8.1 (6.1, 10.2) %	2.35	6.6%	17%	304.67	100%
Mississippi	Claiborne County	9.4 (4.5, 14.3) %	7.2 (4.6, 9.9) %	0.96	12.4%	16%	468.23	100%
Mississippi	Clarke County	10.5 (7.4, 13.6) %	8 (6.8, 9.3) %	1.73	9.3%	14%	364.12	100%
Mississippi	Clay County	10.4 (7.4, 13.4) %	8 (6.6, 9.4) %	2.18	11.1%	17%	369.21	56%
Mississippi	Coahoma County	10 (7.1, 12.9) %	8.1 (6.9, 9.2) %	1.89	9.9%	17%	410.58	32%
Mississippi	Copiah County	11.4 (8.7, 14.1) %	9.1 (7.9, 10.2) %	1.36	10.5%	16%	351.42	66%
Mississippi	Covington County	11.2 (7.9, 14.5) %	8.4 (6.7, 10) %	1.55	11.4%	16%	393.6	100%
Mississippi	DeSoto County	12.6 (11.4, 13.8) %	9.8 (9.3, 10.2) %	1.85	10.7%	12%	305.59	20%
Mississippi	Forrest County	10.2 (8.1, 12.3) %	8 (7.4, 8.7) %	1.77	8.9%	12%	336.02	30%
Mississippi	Franklin County	10.5 (5.2, 15.7) %	8 (6, 10) %	1.97	8%	16%	398.04	100%
Mississippi	George County	14.9 (10.8, 19) %	10.6 (9.4, 11.8) %	2.05	9.7%	14%	368.34	88%
Mississippi	Greene County	13.7 (6.1, 21.4) %	9.9 (7.6, 12.1) %	2.16	10.3%	13%	388.88	100%
Mississippi	Grenada County	12.4 (9.1, 15.8) %	9.4 (8.1, 10.8) %	3.31	8.6%	15%	397.93	52%
Mississippi	Hancock County	7 (4.8, 9.2) %	5.7 (4.9, 6.5) %	1.15	8.6%	15%	287.13	43%
Mississippi	Harrison County	10.3 (9.2, 11.4) %	7.6 (7.2, 8) %	2.11	7.9%	13%	369.66	23%
Mississippi	Hinds County	11.3 (10.5, 12.1) %	8.6 (8.2, 9) %	1.84	8.1%	14%	330.71	15%
Mississippi	Holmes County	11.9 (8.6, 15.1) %	9 (7.4, 10.6) %	1.89	8.5%	20%	428.92	87%
Mississippi	Humphreys County	12.7 (5.3, 20.1) %	9.9 (7.4, 12.3) %	1.37	4.6%	18%	418.72	50%
Mississippi	Issaquena County	NA (NA, NA) %	NA (NA, NA) %	NA	0%	15%	260.95	100%
Mississippi	Itawamba County	9.7 (7, 12.5) %	7.7 (6.4, 9) %	2.13	8.1%	15%	371.26	86%
Mississippi	Jackson County	10.2 (8.9, 11.4) %	7.7 (7.2, 8.2) %	2.1	8.5%	14%	316.43	27%
Mississippi	Jasper County	8.2 (5.9, 10.5) %	6.3 (5.1, 7.5) %	1.81	11.3%	17%	380.46	100%
Mississippi	Jefferson County	9.3 (5.2, 13.5) %	6.8 (4.6, 8.9) %	0.6	3.5%	18%	383.3	100%
Mississippi	Jefferson Davis County	7 (4.4, 9.6) %	5.6 (4, 7.3) %	0.78	8.5%	17%	341.75	100%
Mississippi	Jones County	12.2 (10.3, 14) %	8.9 (8.2, 9.6) %	2.11	10.1%	15%	337.71	61%
Mississippi	Kemper County	8.7 (5, 12.4) %	7.2 (5.2, 9.2) %	0.98	7.9%	19%	314.65	100%
Mississippi	Lafayette County	7.7 (5.7, 9.7) %	5.7 (5, 6.4) %	1.51	9.1%	12%	288.8	46%
Mississippi	Lamar County	11.5 (8.7, 14.2) %	8.1 (7.4, 8.7) %	2.77	8.8%	12%	289.21	50%
Mississippi	Lauderdale County	11.3 (9.4, 13.2) %	8.5 (8, 9.1) %	2.19	9.7%	14%	337.73	48%
Mississippi	Lawrence County	9.4 (5.7, 13.2) %	6.8 (5.3, 8.2) %	1.58	7%	16%	393.39	100%
Mississippi	Leake County	13.4 (8.3, 18.4) %	9.5 (8, 11.1) %	3.31	7%	16%	380.81	81%
Mississippi	Lee County	11 (9.4, 12.5) %	8 (7.4, 8.6) %	2.61	8.7%	13%	339.14	45%
Mississippi	Leflore County	13.4 (10.7, 16.1) %	10.1 (8.8, 11.5) %	3.27	10.8%	16%	466.06	18%
Mississippi	Lincoln County	10.9 (8.3, 13.6) %	7.9 (7, 8.7) %	2.19	10%	13%	344.54	70%
Mississippi	Lowndes County	11.2 (9.3, 13.1) %	8.3 (7.5, 9.1) %	2.54	7.7%	16%	286.42	43%
Mississippi	Madison County	11.3 (9.6, 13) %	8.3 (7.8, 8.7) %	2.85	8.1%	10%	326.85	28%
Mississippi	Marion County	11.3 (7.6, 15) %	8.2 (6.8, 9.6) %	2.11	6.4%	15%	374.61	73%
Mississippi	Marshall County	10 (6.3, 13.6) %	7.6 (6.3, 8.9) %	0.95	9.7%	15%	385.31	83%
Mississippi	Monroe County	10.2 (8.3, 12.1) %	7.7 (6.9, 8.4) %	1.97	8.8%	15%	315.87	70%
Mississippi	Montgomery County	6.3 (3.5, 9.1) %	4.5 (3.2, 5.8) %	1.22	2.8%	17%	376.71	60%
Mississippi	Neshoba County	14.5 (11.9, 17.1) %	11.2 (10.2, 12.1) %	2.58	10.6%	14%	421.14	74%
Mississippi	Newton County	12.4 (8.7, 16) %	9.2 (8, 10.4) %	2.54	9.1%	16%	356.27	87%
Mississippi	Noxubee County	9.4 (6.2, 12.5) %	7.3 (5.5, 9.2) %	1.18	6.8%	16%	352.44	74%
Mississippi	Oktibbeha County	8.7 (6, 11.3) %	5.6 (4.8, 6.4) %	1.68	10%	11%	282.13	36%
Mississippi	Panola County	8.6 (6, 11.1) %	6.7 (5.6, 7.7) %	1.25	9.7%	16%	423.24	79%
Mississippi	Pearl River County	10 (8, 12) %	7.4 (6.7, 8.2) %	1.14	7.8%	14%	320.77	70%
Mississippi	Perry County	9.3 (3.8, 14.8) %	7.6 (5.7, 9.4) %	1.57	11.8%	14%	348.43	100%
Mississippi	Pike County	12.2 (8.8, 15.7) %	9.1 (8.1, 10.2) %	2.69	9%	16%	363.85	59%
Mississippi	Pontotoc County	14.7 (11.1, 18.3) %	10.9 (9.7, 12.2) %	2.9	9.5%	14%	284.81	84%
Mississippi	Prentiss County	8.7 (5.7, 11.6) %	7.2 (6, 8.3) %	1.63	7.9%	14%	293.19	76%
Mississippi	Quitman County	9 (4.2, 13.7) %	6.7 (4.1, 9.2) %	1.14	11.6%	16%	425.14	57%
Mississippi	Rankin County	9.9 (8.7, 11) %	7.4 (7, 7.8) %	1.85	9.7%	11%	288.12	34%
Mississippi	Scott County	11.4 (9.1, 13.7) %	8.8 (7.5, 10) %	1.7	10.1%	14%	344.19	72%
Mississippi	Sharkey County	10.5 (5.6, 15.5) %	8.9 (6.2, 11.6) %	1.49	5.6%	17%	354.95	100%
Mississippi	Simpson County	12.3 (9.5, 15) %	9.4 (8.4, 10.4) %	2.33	9.9%	17%	402.57	85%
Mississippi	Smith County	11.7 (8.8, 14.6) %	8.6 (7.2, 10) %	2.01	10.8%	14%	356.8	100%
Mississippi	Stone County	12.5 (9.2, 15.9) %	9.4 (7.7, 11) %	2.18	9.6%	14%	387.91	79%
Mississippi	Sunflower County	9.8 (7.1, 12.5) %	7.3 (6.2, 8.5) %	1.74	8%	16%	427.38	46%
Mississippi	Tallahatchie County	8.6 (5.4, 11.8) %	6.4 (4.9, 7.9) %	2.08	4.7%	15%	303.66	81%
Mississippi	Tate County	10.6 (7.6, 13.6) %	7.7 (6.6, 8.7) %	1.24	11.4%	15%	379.35	77%
Mississippi	Tippah County	9.1 (5.8, 12.4) %	6.8 (5.5, 8) %	1.77	14%	19%	459.94	84%
Mississippi	Tishomingo County	10.2 (6.2, 14.3) %	7.4 (6.2, 8.6) %	2.56	8.3%	15%	433.81	100%
Mississippi	Tunica County	15.4 (9.1, 21.8) %	12.2 (7.8, 16.6) %	1.34	8.1%	15%	501.05	66%
Mississippi	Union County	12.2 (9.6, 14.7) %	9 (7.9, 10.1) %	2.4	11%	12%	355.97	76%
Mississippi	Walthall County	11.4 (5.1, 17.6) %	8.6 (6.6, 10.5) %	1.75	7.9%	16%	352.07	100%
Mississippi	Warren County	11.4 (9.1, 13.7) %	8.3 (7.4, 9.2) %	2.64	11.6%	16%	411.98	41%
Mississippi	Washington County	10.7 (9, 12.4) %	8.1 (7.3, 9) %	2.37	9.5%	15%	386.96	18%
Mississippi	Wayne County	11.7 (8.2, 15.3) %	8.4 (6.6, 10.1) %	1.49	9.3%	15%	368.45	80%
Mississippi	Webster County	12.9 (7.2, 18.7) %	9.9 (8, 11.8) %	2.01	13.9%	14%	454.94	100%
Mississippi	Wilkinson County	10.7 (4, 17.5) %	8.6 (6.7, 10.5) %	1.26	4.8%	15%	401	100%
Mississippi	Winston County	10.9 (7.7, 14) %	7.8 (6.5, 9.1) %	3.01	5.5%	14%	315.94	76%
Mississippi	Yalobusha County	6.8 (3.8, 9.9) %	5.6 (4.2, 7.1) %	0.67	9.3%	16%	387.37	79%
Mississippi	Yazoo County	10.2 (7.7, 12.7) %	7.9 (6.6, 9.1) %	1.51	7.8%	17%	345.03	45%
Missouri	Adair County	8 (5.9, 10.1) %	6 (5, 6.9) %	1.06	7.7%	9%	282.51	38%
Missouri	Andrew County	10.2 (6.8, 13.6) %	7.4 (6.3, 8.6) %	1.84	7.8%	12%	275.39	61%
Missouri	Atchison County	8.2 (3, 13.4) %	6.1 (4, 8.2) %	0.89	5.7%	16%	271.14	100%
Missouri	Audrain County	10.7 (8.6, 12.7) %	7.7 (6.6, 8.7) %	1.48	10.1%	13%	264.22	41%
Missouri	Barry County	10.6 (8.1, 13.1) %	7.6 (6.5, 8.8) %	1.7	5.5%	11%	351.4	73%
Missouri	Barton County	11.5 (6.9, 16.2) %	7.4 (5.5, 9.2) %	2.57	10.4%	14%	280.91	64%
Missouri	Bates County	11.7 (8.9, 14.4) %	8.5 (7.1, 9.9) %	0.98	9.6%	13%	314.2	77%
Missouri	Benton County	6.5 (3.2, 9.7) %	4.5 (3.3, 5.8) %	1	10.2%	16%	291.8	87%
Missouri	Bollinger County	11.9 (9, 14.8) %	8.8 (7.3, 10.3) %	0.97	7.1%	14%	353.55	100%
Missouri	Boone County	8.3 (7.4, 9.2) %	5.8 (5.5, 6.1) %	1.29	9.2%	8%	228.06	19%
Missouri	Buchanan County	10.4 (9.1, 11.7) %	7.6 (7.1, 8.2) %	1.51	7.6%	12%	318.95	13%
Missouri	Butler County	9.8 (7.9, 11.7) %	7.4 (6.6, 8.1) %	2.01	8.7%	14%	330.3	52%
Missouri	Caldwell County	10.3 (6.4, 14.1) %	7.9 (6.2, 9.5) %	1.39	10.8%	17%	283.97	100%
Missouri	Callaway County	8.3 (6.6, 10.1) %	6.6 (5.8, 7.3) %	1.19	11.6%	13%	277.55	62%
Missouri	Camden County	8 (5.3, 10.7) %	5.5 (4.7, 6.4) %	2.11	10.5%	12%	283.14	74%
Missouri	Cape Girardeau County	9.5 (8.2, 10.7) %	7.4 (6.9, 8) %	1.59	8.6%	13%	306.01	31%
Missouri	Carroll County	9.4 (4.8, 13.9) %	6.6 (4.8, 8.3) %	2.01	8.3%	13%	348.16	65%
Missouri	Carter County	NA (NA, NA) %	9.6 (6.6, 12.6) %	NA	2.6%	12%	363.25	100%
Missouri	Cass County	11.9 (10.5, 13.2) %	8.4 (7.8, 8.9) %	1.41	9.7%	12%	244.98	32%
Missouri	Cedar County	NA (NA, NA) %	6.4 (4.7, 8.1) %	NA	12.1%	13%	315.87	75%
Missouri	Chariton County	10.8 (5.6, 16.1) %	7.9 (5.6, 10.2) %	1.64	8.9%	13%	305.11	100%
Missouri	Christian County	13.6 (12, 15.2) %	9.5 (8.9, 10) %	2.34	6.7%	10%	280.56	45%
Missouri	Clark County	8.8 (4.4, 13.1) %	6.3 (4.6, 8.1) %	1.25	11.4%	14%	307.05	100%
Missouri	Clay County	11.9 (10.9, 12.9) %	8.4 (8.1, 8.8) %	1.63	9.1%	10%	222.66	10%
Missouri	Clinton County	11.9 (9.4, 14.3) %	8.7 (7.6, 9.8) %	1.57	13.6%	12%	289.81	76%
Missouri	Cole County	10.8 (9.1, 12.4) %	7.7 (7.1, 8.4) %	1.96	9.6%	11%	268.9	29%
Missouri	Cooper County	10.6 (7.8, 13.5) %	8 (6.8, 9.2) %	1.27	6.3%	12%	312.61	53%
Missouri	Crawford County	10.7 (8.7, 12.8) %	7.9 (6.7, 9.1) %	1.12	10.7%	12%	382.65	73%
Missouri	Dade County	8.1 (4.5, 11.8) %	6.4 (4.7, 8) %	1.26	9.5%	14%	304.56	100%
Missouri	Dallas County	11.1 (7.6, 14.7) %	8.6 (7, 10.3) %	1.18	10.6%	13%	259.49	82%
Missouri	Daviess County	9.9 (5.4, 14.4) %	8.1 (5.9, 10.2) %	1.63	2.3%	12%	323.27	100%
Missouri	DeKalb County	9 (6.1, 11.9) %	6.7 (5.1, 8.2) %	1.5	8.5%	12%	295.72	62%
Missouri	Dent County	10.4 (7.7, 13.1) %	7.6 (6.3, 8.9) %	1.49	9.2%	14%	338.76	69%
Missouri	Douglas County	9.8 (6.2, 13.5) %	7 (5, 9.1) %	1.13	8%	16%	245.27	79%
Missouri	Dunklin County	10.8 (8.8, 12.8) %	8 (7, 9) %	1.59	9.5%	15%	438.48	50%
Missouri	Franklin County	9.7 (8.5, 11) %	7.2 (6.7, 7.7) %	1.28	8%	13%	296.16	56%
Missouri	Gasconade County	8.4 (5.7, 11) %	5.7 (4.6, 6.8) %	1.29	9.5%	13%	316.33	81%
Missouri	Gentry County	9.9 (5.5, 14.3) %	7.9 (5.9, 9.8) %	1.32	12.1%	13%	316.22	100%
Missouri	Greene County	8.3 (7.7, 9) %	6 (5.7, 6.2) %	1.31	9.7%	11%	272	14%
Missouri	Grundy County	9 (5, 12.9) %	6.4 (4.6, 8.2) %	1.28	9.2%	12%	293.9	45%
Missouri	Harrison County	9.7 (5, 14.5) %	7.7 (5.7, 9.6) %	1.28	17%	14%	326.07	70%
Missouri	Henry County	8.8 (6, 11.6) %	6.7 (5.7, 7.7) %	1.34	7.6%	13%	364.29	50%
Missouri	Hickory County	5 (1.6, 8.5) %	3.6 (2.2, 5) %	0.89	6.8%	15%	261.94	100%
Missouri	Holt County	NA (NA, NA) %	5 (2.9, 7.1) %	NA	0%	14%	266	100%
Missouri	Howard County	9.2 (4.9, 13.5) %	7.4 (5.8, 8.9) %	1.29	8.7%	11%	280.13	64%
Missouri	Howell County	8.8 (6.7, 10.9) %	6.5 (5.7, 7.2) %	1.8	8.1%	13%	332.65	72%
Missouri	Iron County	6.3 (3.7, 9) %	4.9 (3.4, 6.4) %	0.76	6.6%	13%	431.85	75%
Missouri	Jackson County	10.2 (9.7, 10.7) %	7.4 (7.2, 7.6) %	1.2	9.9%	12%	270.89	4%
Missouri	Jasper County	10.2 (8.9, 11.6) %	7.3 (6.8, 7.8) %	1.67	11.7%	12%	357.45	24%
Missouri	Jefferson County	11.6 (10.7, 12.4) %	8.2 (7.9, 8.6) %	1.52	9.1%	13%	332.34	30%
Missouri	Johnson County	9.2 (7.4, 10.9) %	6.8 (6, 7.5) %	1.03	8.9%	10%	341.25	50%
Missouri	Knox County	NA (NA, NA) %	7 (4.1, 9.9) %	NA	2.3%	13%	320.74	100%
Missouri	Laclede County	9.7 (7.2, 12.2) %	7.2 (6.2, 8.2) %	1.76	9.6%	13%	381.81	61%
Missouri	Lafayette County	9.6 (7, 12.3) %	6.8 (5.8, 7.9) %	1.11	10.2%	13%	323.76	57%
Missouri	Lawrence County	10.3 (8.6, 12) %	7.9 (7, 8.8) %	1.15	5.7%	12%	309.91	59%
Missouri	Lewis County	11.6 (8.2, 15) %	8.3 (7, 9.6) %	1.88	7.3%	13%	345.85	100%
Missouri	Lincoln County	13.4 (11.4, 15.4) %	10.2 (9.3, 11) %	1.73	10.8%	14%	309.59	75%
Missouri	Linn County	11.6 (7.9, 15.4) %	8.4 (6.8, 10) %	2.25	4.8%	15%	336.69	66%
Missouri	Livingston County	9 (5.1, 12.9) %	7.5 (6.1, 8.9) %	1.86	10.4%	12%	328.51	37%
Missouri	McDonald County	12.5 (9.2, 15.7) %	9 (7.4, 10.6) %	2.1	6.7%	10%	330.12	100%
Missouri	Macon County	12.1 (8.6, 15.6) %	9 (7.5, 10.5) %	1.66	10.2%	13%	310.25	68%
Missouri	Madison County	8.5 (5.7, 11.4) %	5.6 (4.3, 7) %	1.2	10.7%	13%	327.16	66%
Missouri	Maries County	8.7 (4.9, 12.4) %	6.4 (4.4, 8.4) %	0.95	4%	14%	331.5	100%
Missouri	Marion County	10.3 (7.8, 12.8) %	7.9 (6.9, 8.8) %	1.6	8.3%	14%	308.47	25%
Missouri	Mercer County	11.1 (2.8, 19.4) %	6.8 (3.3, 10.3) %	2.31	9.3%	13%	256.38	100%
Missouri	Miller County	11 (8.2, 13.7) %	8.3 (6.9, 9.7) %	1.66	7.2%	12%	352.02	80%
Missouri	Mississippi County	9.1 (4, 14.2) %	6.5 (4.3, 8.7) %	0.99	12.4%	15%	464.86	33%
Missouri	Moniteau County	13.6 (9.1, 18) %	10.2 (8.4, 11.9) %	1.94	9.7%	10%	308.96	53%
Missouri	Monroe County	8.8 (5.4, 12.2) %	6.4 (4.9, 7.9) %	1.1	7.9%	13%	271.38	100%
Missouri	Montgomery County	9.9 (6.6, 13.2) %	7.6 (6.2, 9.1) %	1.08	11.1%	13%	316.86	79%
Missouri	Morgan County	9.9 (5.1, 14.7) %	7.3 (5.6, 9) %	1.48	6.2%	12%	336.24	100%
Missouri	New Madrid County	10.6 (7.9, 13.3) %	7.7 (6.3, 9.2) %	1.24	11.4%	14%	432.66	57%
Missouri	Newton County	11.3 (9.2, 13.4) %	7.2 (6.5, 7.9) %	2.3	9.3%	12%	306.86	64%
Missouri	Nodaway County	7.1 (4.7, 9.4) %	5.4 (4.4, 6.4) %	0.89	7.5%	11%	272.93	43%
Missouri	Oregon County	7.3 (3.8, 10.7) %	5.6 (3.7, 7.6) %	0.99	8.8%	12%	378.44	81%
Missouri	Osage County	9.6 (6.9, 12.3) %	8.4 (6.9, 9.9) %	1.7	9.1%	14%	299.81	100%
Missouri	Ozark County	9.4 (4.6, 14.1) %	6.6 (4.8, 8.4) %	1.35	6.1%	15%	308.22	100%
Missouri	Pemiscot County	10.4 (8, 12.8) %	7.7 (6.4, 9.1) %	1.39	5.3%	17%	483.03	49%
Missouri	Perry County	12 (8.4, 15.5) %	8.5 (7.2, 9.8) %	1.95	6.5%	11%	286.19	56%
Missouri	Pettis County	11.3 (9.3, 13.3) %	7.9 (7.1, 8.8) %	1.9	8.4%	12%	266.62	38%
Missouri	Phelps County	9.3 (7.4, 11.2) %	6.9 (6.2, 7.7) %	1.77	10.6%	11%	320.63	46%
Missouri	Pike County	9.8 (6.1, 13.5) %	7.2 (5.7, 8.6) %	1.39	8.2%	13%	325.79	54%
Missouri	Platte County	8.8 (7.3, 10.4) %	7 (6.5, 7.5) %	1.53	9.2%	12%	202.18	16%
Missouri	Polk County	10.4 (7.9, 12.8) %	7.1 (6.2, 8.1) %	1.45	8.2%	13%	284.19	69%
Missouri	Pulaski County	10.9 (8.1, 13.8) %	8.5 (7.6, 9.4) %	1.45	11.2%	9%	351.4	44%
Missouri	Putnam County	8.8 (3.8, 13.8) %	6.7 (3.9, 9.6) %	1.37	11.9%	15%	286.85	100%
Missouri	Ralls County	11.8 (7.4, 16.2) %	8.4 (6.5, 10.2) %	2.22	-3.3%	13%	234.25	96%
Missouri	Randolph County	10.7 (7.5, 13.8) %	7.8 (6.6, 9.1) %	1.19	9%	13%	312.41	45%
Missouri	Ray County	10.9 (7.8, 14) %	8 (6.9, 9.1) %	1.31	6.8%	12%	316.6	75%
Missouri	Reynolds County	NA (NA, NA) %	8.3 (6, 10.6) %	1.39	10.8%	14%	322.09	100%
Missouri	Ripley County	9.7 (7, 12.4) %	7.7 (6.4, 9) %	1.01	7.2%	15%	387.7	100%
Missouri	St. Charles County	11.6 (10.7, 12.4) %	8.4 (8.1, 8.7) %	1.84	9.5%	8%	223.99	6%
Missouri	St. Clair County	7.1 (4, 10.1) %	5.3 (3.8, 6.8) %	0.92	4.6%	13%	323.13	100%
Missouri	Ste. Genevieve County	10 (7.6, 12.4) %	7 (6, 8) %	1.61	6.1%	13%	281.78	76%
Missouri	St. Francois County	10.2 (8.8, 11.6) %	7 (6.4, 7.5) %	1.73	7.2%	12%	355.58	40%
Missouri	St. Louis County	9.3 (8.9, 9.7) %	6.7 (6.5, 6.8) %	1.66	9.6%	12%	261.26	1%
Missouri	Saline County	9.8 (7.3, 12.3) %	7.3 (6.2, 8.4) %	1.16	7.5%	13%	338.42	46%
Missouri	Schuyler County	14.1 (7.9, 20.3) %	10.4 (7.7, 13) %	2.11	2.4%	12%	266.36	100%
Missouri	Scotland County	15.2 (8, 22.3) %	11.2 (8.5, 13.9) %	1.49	13.7%	12%	269.71	100%
Missouri	Scott County	10.7 (8.8, 12.6) %	7.5 (6.8, 8.2) %	1.5	9.5%	15%	320.83	42%
Missouri	Shannon County	10 (2.7, 17.3) %	6.9 (4.4, 9.4) %	0.95	14.1%	13%	320.36	100%
Missouri	Shelby County	11.1 (6.7, 15.5) %	8.1 (5.7, 10.4) %	1.46	10.6%	12%	335.45	100%
Missouri	Stoddard County	9.1 (6.7, 11.6) %	6.6 (5.6, 7.6) %	1.56	13.8%	14%	294.84	70%
Missouri	Stone County	6.6 (4.5, 8.6) %	4.4 (3.5, 5.3) %	1.03	9.7%	13%	268.52	89%
Missouri	Sullivan County	9.7 (4.3, 15) %	7.4 (5.3, 9.5) %	1.24	3%	14%	282.4	100%
Missouri	Taney County	6.8 (5.2, 8.4) %	5.2 (4.5, 6) %	1.11	11.8%	12%	300.46	44%
Missouri	Texas County	13 (10.1, 15.9) %	8.5 (7.3, 9.7) %	1.73	10.3%	14%	306.12	99%
Missouri	Vernon County	8.5 (6.4, 10.6) %	7.2 (6.1, 8.3) %	1.03	8.1%	13%	355.87	58%
Missouri	Warren County	13.7 (10.6, 16.9) %	9.3 (8.2, 10.4) %	1.69	11.5%	12%	257.06	63%
Missouri	Washington County	9.5 (7.1, 11.9) %	7.2 (6.1, 8.3) %	0.94	9.2%	12%	475.25	80%
Missouri	Wayne County	8.4 (5.2, 11.5) %	6.2 (4.6, 7.8) %	1.08	12.3%	14%	317.12	100%
Missouri	Webster County	12.5 (10.4, 14.6) %	9 (8.1, 9.9) %	1.77	7.3%	12%	314.11	74%
Missouri	Worth County	8.4 (2.7, 14.1) %	6.2 (2.7, 9.6) %	NA	8%	14%	277.78	100%
Missouri	Wright County	11.9 (9.2, 14.7) %	8.4 (6.9, 9.8) %	1.88	11%	13%	371.35	77%
Missouri	St. Louis city	7.5 (7, 8.1) %	5.5 (5.2, 5.7) %	0.91	7.2%	13%	351.92	0%
Montana	Beaverhead County	6.5 (2.8, 10.2) %	4.4 (3, 5.7) %	NA	13.9%	8%	193.28	50%
Montana	Big Horn County	17.9 (12.9, 23) %	12.5 (10.5, 14.5) %	NA	10.3%	14%	281.29	72%
Montana	Blaine County	14.1 (5.1, 23.1) %	10.2 (7.3, 13) %	NA	9.9%	12%	264.45	100%
Montana	Broadwater County	8.4 (4.3, 12.4) %	5.8 (3.3, 8.3) %	NA	5.9%	9%	223.1	100%
Montana	Carbon County	8.9 (4.5, 13.3) %	6.1 (4.6, 7.7) %	NA	11.1%	7%	187.97	100%
Montana	Carter County	NA (NA, NA) %	NA (NA, NA) %	NA	7.4%	9%	247.85	100%
Montana	Cascade County	9.1 (7.8, 10.5) %	6.5 (6, 7) %	NA	10.9%	9%	210.65	20%
Montana	Chouteau County	9.9 (4.3, 15.5) %	7.8 (5.1, 10.5) %	NA	14%	10%	227.49	100%
Montana	Custer County	10 (5.9, 14) %	7.1 (5.7, 8.5) %	NA	9%	9%	232.56	18%
Montana	Daniels County	NA (NA, NA) %	6.5 (2.9, 10.1) %	NA	9.3%	9%	204.06	100%
Montana	Dawson County	10 (7.1, 12.8) %	7.1 (5.5, 8.7) %	NA	4.9%	8%	232.31	28%
Montana	Deer Lodge County	4.1 (1.1, 7) %	3.7 (2.7, 4.7) %	NA	6.2%	10%	261.35	34%
Montana	Fallon County	13.1 (7.6, 18.6) %	9 (5.6, 12.4) %	NA	3.7%	7%	228.58	100%
Montana	Fergus County	7.7 (4.6, 10.8) %	5.6 (4.1, 7.1) %	NA	9.4%	10%	230.63	47%
Montana	Flathead County	9.6 (8.3, 10.8) %	6.1 (5.6, 6.5) %	NA	7.9%	8%	238.04	51%
Montana	Gallatin County	9.4 (7.9, 10.9) %	6.5 (6, 7) %	NA	7.8%	5%	190.59	34%
Montana	Garfield County	NA (NA, NA) %	NA (NA, NA) %	NA	1.1%	9%	192.73	100%
Montana	Glacier County	19.9 (13.9, 25.9) %	12.9 (10.7, 15.1) %	NA	7.1%	15%	286.04	44%
Montana	Golden Valley County	NA (NA, NA) %	NA (NA, NA) %	NA	3.2%	9%	190.51	100%
Montana	Granite County	10.3 (3.4, 17.1) %	7 (3.9, 10.2) %	NA	12.3%	9%	183.72	100%
Montana	Hill County	11.6 (7.4, 15.8) %	8.1 (6.5, 9.6) %	NA	2.1%	12%	270.84	40%
Montana	Jefferson County	8.6 (4.7, 12.6) %	5.9 (4.6, 7.3) %	NA	8.3%	8%	238.78	100%
Montana	Judith Basin County	NA (NA, NA) %	NA (NA, NA) %	NA	-2.8%	9%	174.93	100%
Montana	Lake County	8.3 (5.8, 10.7) %	6 (5, 7) %	NA	10.5%	10%	220.54	83%
Montana	Lewis and Clark County	9.7 (7.8, 11.6) %	6.5 (5.9, 7.1) %	NA	8.4%	8%	210.06	29%
Montana	Liberty County	NA (NA, NA) %	5.7 (2.3, 9.2) %	NA	8.7%	10%	179.37	100%
Montana	Lincoln County	7 (4.4, 9.6) %	5 (3.9, 6.1) %	NA	8.6%	10%	268.15	80%
Montana	McCone County	NA (NA, NA) %	9.2 (3.4, 15) %	NA	8.3%	9%	266.53	100%
Montana	Madison County	6.9 (1.9, 11.9) %	4.9 (3, 6.9) %	NA	4.4%	8%	207.2	100%
Montana	Meagher County	11.7 (4.7, 18.6) %	6.8 (2.9, 10.6) %	NA	-2.1%	8%	253.59	100%
Montana	Mineral County	NA (NA, NA) %	NA (NA, NA) %	NA	6.4%	10%	234.95	100%
Montana	Missoula County	8.7 (7.3, 10) %	5.8 (5.4, 6.2) %	NA	9.2%	7%	206.05	22%
Montana	Musselshell County	NA (NA, NA) %	3.7 (1.7, 5.7) %	NA	10.1%	9%	289.77	100%
Montana	Park County	6.8 (3.4, 10.2) %	4.8 (3.5, 6.1) %	NA	11.3%	9%	186.16	48%
Montana	Petroleum County	NA (NA, NA) %	NA (NA, NA) %	NA	-2.9%	9%	202.05	100%
Montana	Phillips County	NA (NA, NA) %	NA (NA, NA) %	NA	8.5%	9%	237.64	100%
Montana	Pondera County	13.5 (8, 18.9) %	9 (6.8, 11.3) %	NA	13.6%	10%	206.1	58%
Montana	Powder River County	NA (NA, NA) %	NA (NA, NA) %	NA	-6.4%	9%	215.22	100%
Montana	Powell County	NA (NA, NA) %	5.3 (3.1, 7.6) %	NA	8.4%	10%	232.52	54%
Montana	Prairie County	NA (NA, NA) %	6.2 (1.7, 10.7) %	NA	6.9%	10%	215.73	100%
Montana	Ravalli County	8.1 (5.9, 10.4) %	5.5 (4.7, 6.3) %	NA	7.3%	7%	200.87	85%
Montana	Richland County	5.9 (0.3, 11.5) %	8 (5.6, 10.4) %	NA	14.8%	7%	290.94	44%
Montana	Roosevelt County	21.2 (16.5, 25.9) %	15.2 (12.7, 17.6) %	NA	12%	14%	363.49	40%
Montana	Rosebud County	11.5 (6.7, 16.2) %	8.8 (6.2, 11.4) %	NA	14.4%	10%	269.69	100%
Montana	Sanders County	6.4 (2.8, 10) %	4.4 (2.8, 5.9) %	NA	9.6%	11%	251.61	100%
Montana	Sheridan County	9.2 (3.9, 14.5) %	6.5 (4.1, 9) %	NA	11.5%	8%	252.63	100%
Montana	Silver Bow County	7.6 (5.7, 9.6) %	5.5 (4.7, 6.3) %	NA	4.9%	9%	292.67	11%
Montana	Stillwater County	9.3 (3.4, 15.2) %	7.4 (5.3, 9.5) %	NA	8.1%	8%	237.06	100%
Montana	Sweet Grass County	NA (NA, NA) %	8.7 (4.7, 12.7) %	NA	3.1%	9%	208.74	100%
Montana	Teton County	11.9 (5.6, 18.1) %	7.7 (5.4, 10) %	NA	5.3%	8%	220.96	100%
Montana	Toole County	11.7 (5.5, 17.8) %	8.3 (5.4, 11.2) %	NA	-3.1%	7%	247.94	43%
Montana	Treasure County	NA (NA, NA) %	NA (NA, NA) %	NA	24.6%	9%	196.57	100%
Montana	Valley County	NA (NA, NA) %	6.1 (4.5, 7.7) %	NA	8.8%	11%	227.76	55%
Montana	Wheatland County	NA (NA, NA) %	NA (NA, NA) %	NA	5.6%	10%	244.59	100%
Montana	Wibaux County	NA (NA, NA) %	5.7 (1.1, 10.2) %	NA	-3.9%	8%	281.06	100%
Montana	Yellowstone County	10.4 (9.4, 11.4) %	7.2 (6.8, 7.6) %	NA	10%	9%	233.16	17%
Nebraska	Adams County	10.1 (8.2, 12) %	7.6 (6.7, 8.6) %	1.1	11.7%	10%	249.44	22%
Nebraska	Antelope County	9.9 (5.4, 14.3) %	7.4 (5.6, 9.3) %	1.02	13.1%	10%	221.78	100%
Nebraska	Arthur County	NA (NA, NA) %	NA (NA, NA) %	NA	14.6%	9%	190.66	100%
Nebraska	Banner County	NA (NA, NA) %	NA (NA, NA) %	NA	3.8%	13%	163.9	100%
Nebraska	Blaine County	NA (NA, NA) %	NA (NA, NA) %	NA	26%	11%	199.5	100%
Nebraska	Boone County	10.2 (6.9, 13.6) %	7.4 (5.6, 9.3) %	1.39	7.6%	9%	194.86	100%
Nebraska	Box Butte County	11.3 (6.3, 16.2) %	8.7 (7.1, 10.4) %	1.27	6.3%	11%	266.57	25%
Nebraska	Boyd County	NA (NA, NA) %	5.6 (2.2, 9.1) %	NA	14%	15%	274.01	100%
Nebraska	Brown County	7.4 (2.9, 11.8) %	4.7 (2.7, 6.6) %	0.98	6.4%	10%	185.28	100%
Nebraska	Buffalo County	10.7 (9.2, 12.3) %	7.6 (6.9, 8.3) %	0.96	6.5%	7%	217.25	32%
Nebraska	Burt County	10 (4.2, 15.7) %	7.6 (5.3, 10) %	0.86	11.8%	10%	260.36	100%
Nebraska	Butler County	10.1 (7, 13.2) %	7.5 (5.9, 9) %	0.88	6.7%	10%	260	66%
Nebraska	Cass County	10.2 (7.8, 12.7) %	7.6 (6.6, 8.6) %	0.81	3.7%	10%	227.53	73%
Nebraska	Cedar County	11.4 (8, 14.7) %	8.5 (6.8, 10.1) %	1.25	9.5%	9%	231.89	100%
Nebraska	Chase County	NA (NA, NA) %	7.2 (4.3, 10.2) %	NA	2.6%	10%	235.34	100%
Nebraska	Cherry County	7.6 (2.7, 12.4) %	6.2 (3.9, 8.4) %	0.61	4.1%	8%	195.2	53%
Nebraska	Cheyenne County	9.1 (5.7, 12.5) %	7.2 (5.5, 8.9) %	0.94	8.6%	8%	215.85	36%
Nebraska	Clay County	11.1 (6.7, 15.5) %	8.3 (6.3, 10.4) %	0.95	6%	11%	254.29	100%
Nebraska	Colfax County	14.9 (9.3, 20.4) %	11.4 (9.3, 13.6) %	1.37	11.6%	8%	211.54	41%
Nebraska	Cuming County	9 (5.8, 12.2) %	6.8 (5.2, 8.4) %	0.89	5.1%	10%	240	65%
Nebraska	Custer County	9.9 (6.4, 13.3) %	7 (5.6, 8.4) %	0.99	6.8%	10%	280.55	68%
Nebraska	Dakota County	14.6 (10.7, 18.6) %	10.9 (9, 12.8) %	1.57	9.2%	10%	265.73	21%
Nebraska	Dawes County	7.6 (3.9, 11.2) %	4.6 (3.1, 6) %	1.68	7.9%	9%	239.08	40%
Nebraska	Dawson County	13.1 (10.4, 15.8) %	9 (7.8, 10.3) %	1.15	13.3%	9%	241.91	27%
Nebraska	Deuel County	NA (NA, NA) %	6.8 (2.5, 11) %	NA	7.3%	10%	213.77	100%
Nebraska	Dixon County	11.7 (7, 16.4) %	8.9 (6.6, 11.2) %	0.94	10.6%	10%	255.09	100%
Nebraska	Dodge County	10.6 (8.8, 12.3) %	7.6 (6.7, 8.5) %	0.74	11.7%	11%	217.8	25%
Nebraska	Douglas County	11.3 (10.8, 11.9) %	8.2 (8, 8.4) %	1.03	9.4%	9%	228.14	2%
Nebraska	Dundy County	15 (7.6, 22.4) %	10.8 (6.7, 14.8) %	1.39	1.4%	10%	245.36	100%
Nebraska	Fillmore County	9.8 (4.8, 14.8) %	7.6 (5.3, 9.9) %	0.92	10.7%	11%	272.7	100%
Nebraska	Franklin County	7.3 (2.4, 12.3) %	5.3 (2.9, 7.6) %	NA	20.4%	10%	249.81	100%
Nebraska	Frontier County	NA (NA, NA) %	5.4 (2, 8.8) %	NA	6.7%	10%	181.9	100%
Nebraska	Furnas County	9.8 (5.3, 14.2) %	7.2 (5.1, 9.2) %	0.8	8%	12%	265.57	100%
Nebraska	Gage County	8.7 (6.3, 11.1) %	6.3 (5.4, 7.2) %	0.92	10.2%	10%	222.84	44%
Nebraska	Garden County	NA (NA, NA) %	5.7 (2.7, 8.7) %	NA	-4%	11%	270.07	100%
Nebraska	Garfield County	NA (NA, NA) %	5.5 (2.4, 8.6) %	NA	1.1%	10%	256.24	100%
Nebraska	Gosper County	9.9 (3.9, 15.9) %	7.6 (4.3, 10.9) %	0.98	-1.9%	10%	215.85	100%
Nebraska	Grant County	NA (NA, NA) %	NA (NA, NA) %	NA	9.8%	10%	181.7	100%
Nebraska	Greeley County	NA (NA, NA) %	8.1 (4.9, 11.3) %	NA	10.6%	10%	219.05	100%
Nebraska	Hall County	13.7 (12.1, 15.3) %	9.9 (9.2, 10.7) %	1.45	11.5%	10%	203.34	15%
Nebraska	Hamilton County	10 (7.3, 12.8) %	7.5 (6.1, 8.8) %	0.81	11.1%	8%	203.71	51%
Nebraska	Harlan County	7.5 (2.8, 12.2) %	5.9 (3.7, 8.1) %	0.58	21.2%	11%	248.18	100%
Nebraska	Hayes County	NA (NA, NA) %	7.3 (3.2, 11.4) %	NA	3.7%	10%	129.27	100%
Nebraska	Hitchcock County	9.3 (3.8, 14.7) %	7.4 (4.2, 10.7) %	0.54	8.3%	11%	204.57	100%
Nebraska	Holt County	10.3 (6.3, 14.3) %	7.5 (6, 9) %	1	12.7%	11%	236.32	65%
Nebraska	Hooker County	NA (NA, NA) %	NA (NA, NA) %	NA	4.3%	12%	237.56	100%
Nebraska	Howard County	10.6 (6.1, 15.2) %	8.4 (6.5, 10.4) %	0.86	6.3%	10%	232.81	100%
Nebraska	Jefferson County	7.3 (3.1, 11.5) %	5.5 (3.8, 7.2) %	0.56	10.6%	10%	262.46	48%
Nebraska	Johnson County	9.3 (4.3, 14.3) %	6.7 (4.4, 9.1) %	0.89	0.8%	10%	250.4	100%
Nebraska	Kearney County	10.8 (6.7, 14.8) %	9.2 (7.1, 11.3) %	0.94	9.9%	9%	228.91	55%
Nebraska	Keith County	8 (3.9, 12.1) %	6.4 (4.5, 8.4) %	0.73	9.5%	10%	244.59	47%
Nebraska	Keya Paha County	NA (NA, NA) %	NA (NA, NA) %	NA	7.8%	11%	193.01	100%
Nebraska	Kimball County	NA (NA, NA) %	5.7 (3.3, 8.2) %	NA	6.2%	11%	252.94	100%
Nebraska	Knox County	9 (5.3, 12.8) %	6.9 (5.4, 8.4) %	0.82	5.1%	9%	307.28	100%
Nebraska	Lancaster County	10.2 (9.5, 10.9) %	7.5 (7.2, 7.7) %	0.92	7.2%	7%	200.46	8%
Nebraska	Lincoln County	10.9 (8.8, 13) %	7.7 (6.9, 8.6) %	1.28	12.7%	11%	224.85	31%
Nebraska	Logan County	NA (NA, NA) %	NA (NA, NA) %	NA	1.4%	10%	230.29	100%
Nebraska	Loup County	NA (NA, NA) %	NA (NA, NA) %	NA	-2%	12%	183.64	100%
Nebraska	McPherson County	NA (NA, NA) %	NA (NA, NA) %	NA	NA%	11%	139.45	100%
Nebraska	Madison County	9.9 (8.3, 11.5) %	7.4 (6.6, 8.2) %	0.77	8.8%	10%	265.18	28%
Nebraska	Merrick County	10.1 (7.4, 12.8) %	7.9 (6.3, 9.5) %	0.61	8.2%	11%	217.86	59%
Nebraska	Morrill County	10.8 (5.7, 15.8) %	8 (5.2, 10.8) %	1.04	2.7%	11%	260.9	100%
Nebraska	Nance County	10.3 (5.2, 15.5) %	7.6 (5.3, 9.8) %	1.17	6.6%	10%	239.54	100%
Nebraska	Nemaha County	8.9 (4.9, 12.8) %	6.3 (4.4, 8.3) %	0.79	7.3%	10%	207.87	52%
Nebraska	Nuckolls County	6.3 (2.8, 9.8) %	4.8 (2.9, 6.7) %	0.77	1.5%	10%	232.58	100%
Nebraska	Otoe County	8.6 (5.9, 11.4) %	6.7 (5.4, 8) %	0.76	11.2%	12%	215.18	55%
Nebraska	Pawnee County	NA (NA, NA) %	5.7 (3.1, 8.3) %	NA	9.8%	9%	238.83	100%
Nebraska	Perkins County	9.2 (2.8, 15.6) %	8.7 (5.5, 11.8) %	0.95	9.1%	9%	232.74	100%
Nebraska	Phelps County	9.5 (6.8, 12.1) %	6.8 (5.4, 8.2) %	1.06	9.4%	10%	241.71	42%
Nebraska	Pierce County	10.9 (6.4, 15.4) %	7.9 (6.3, 9.6) %	1.22	7.3%	10%	284.18	100%
Nebraska	Platte County	11.4 (8.3, 14.4) %	8.4 (7.2, 9.7) %	1.14	8.1%	10%	214.77	31%
Nebraska	Polk County	11.3 (5.5, 17.1) %	8.9 (6.4, 11.4) %	0.92	8.5%	9%	276.2	100%
Nebraska	Red Willow County	8.6 (5.4, 11.9) %	6.8 (5.4, 8.3) %	0.83	1.5%	8%	196.65	32%
Nebraska	Richardson County	8.7 (5.3, 12.1) %	6.7 (5.2, 8.3) %	0.66	7.7%	11%	263.91	51%
Nebraska	Rock County	NA (NA, NA) %	5.8 (2.6, 9) %	NA	16.8%	11%	237.63	100%
Nebraska	Saline County	13.8 (10.9, 16.7) %	10.6 (9, 12.2) %	0.82	9.3%	10%	253.44	51%
Nebraska	Sarpy County	13.3 (12.3, 14.4) %	9.9 (9.5, 10.4) %	1.16	8.4%	9%	206.24	5%
Nebraska	Saunders County	12.5 (10, 15) %	9.7 (8.5, 10.8) %	0.92	7.6%	10%	205.82	66%
Nebraska	Scotts Bluff County	11.9 (9.6, 14.2) %	8.4 (7.6, 9.3) %	1.65	11.3%	10%	282.59	30%
Nebraska	Seward County	10.3 (7.8, 12.8) %	7.7 (6.5, 9) %	0.87	10.4%	9%	255.96	60%
Nebraska	Sheridan County	9.7 (4.3, 15.1) %	7.5 (5.2, 9.8) %	1.16	6.5%	13%	254.29	100%
Nebraska	Sherman County	8.7 (4.5, 13) %	6.7 (4.1, 9.3) %	0.54	4.3%	11%	211.73	100%
Nebraska	Sioux County	NA (NA, NA) %	NA (NA, NA) %	NA	10%	8%	139.62	100%
Nebraska	Stanton County	13 (8.7, 17.3) %	9.8 (7.7, 11.9) %	1.26	13.6%	9%	195.17	73%
Nebraska	Thayer County	8.7 (4.9, 12.4) %	6.7 (4.7, 8.6) %	0.77	9.9%	10%	260.7	100%
Nebraska	Thomas County	NA (NA, NA) %	NA (NA, NA) %	NA	2.1%	10%	213.09	100%
Nebraska	Thurston County	17.3 (10.4, 24.2) %	12.4 (9.7, 15.1) %	1.96	9%	16%	311.68	100%
Nebraska	Valley County	9.6 (5.6, 13.6) %	7.2 (5.2, 9.1) %	0.84	4.2%	11%	228.8	100%
Nebraska	Washington County	11.6 (7.8, 15.4) %	8.5 (7.3, 9.8) %	0.99	10.2%	11%	200.36	61%
Nebraska	Wayne County	9.9 (7.2, 12.6) %	7.7 (6.2, 9.3) %	0.99	14.6%	8%	188.31	42%
Nebraska	Webster County	9.3 (4.2, 14.4) %	7 (4.4, 9.5) %	0.72	6.3%	10%	270.75	100%
Nebraska	Wheeler County	NA (NA, NA) %	NA (NA, NA) %	NA	-7.1%	10%	191.85	100%
Nebraska	York County	9.1 (6.4, 11.7) %	6.6 (5.4, 7.9) %	1.19	7.3%	9%	234.85	44%
Nevada	Churchill County	9.2 (6.1, 12.2) %	7.2 (5.9, 8.6) %	2.15	11.7%	10%	296.23	35%
Nevada	Clark County	9.6 (9.3, 9.9) %	7.9 (7.8, 8.1) %	1.59	10.8%	10%	244.79	1%
Nevada	Douglas County	6.8 (5.1, 8.6) %	5.5 (4.7, 6.3) %	1.1	8.2%	10%	202.63	32%
Nevada	Elko County	13.2 (10.5, 15.9) %	10.7 (9.4, 12) %	2.39	9.1%	9%	252.97	38%
Nevada	Esmeralda County	NA (NA, NA) %	NA (NA, NA) %	NA	1.4%	11%	360.39	100%
Nevada	Eureka County	NA (NA, NA) %	NA (NA, NA) %	NA	4.1%	10%	300.89	100%
Nevada	Humboldt County	11.9 (8.1, 15.6) %	9.9 (8.1, 11.6) %	1.91	9.5%	9%	296.02	38%
Nevada	Lander County	15.4 (8.4, 22.3) %	12.9 (8.3, 17.5) %	1.47	9%	9%	285.21	39%
Nevada	Lincoln County	NA (NA, NA) %	3.8 (1.1, 6.4) %	NA	-0.4%	10%	296.48	100%
Nevada	Lyon County	9 (7.4, 10.6) %	7.1 (6.2, 8.1) %	1	10.6%	11%	287.82	37%
Nevada	Mineral County	NA (NA, NA) %	NA (NA, NA) %	NA	7.1%	12%	352.07	32%
Nevada	Nye County	6.5 (4.7, 8.2) %	5.5 (4.5, 6.5) %	0.89	9.5%	13%	339.15	35%
Nevada	Pershing County	7.6 (3.3, 12) %	6.5 (3.8, 9.3) %	0.93	11.5%	9%	247.56	100%
Nevada	Storey County	NA (NA, NA) %	4.3 (1.7, 7) %	NA	-0.5%	12%	148.94	93%
Nevada	Washoe County	8.9 (8.3, 9.6) %	7 (6.8, 7.3) %	1.5	9%	8%	294.09	4%
Nevada	White Pine County	NA (NA, NA) %	7.7 (5, 10.3) %	NA	6.9%	9%	284.26	53%
Nevada	Carson City	7.1 (5.2, 9) %	6.2 (5.4, 7.1) %	1.3	7.8%	11%	300.64	5%
New Hampshire	Belknap County	8.6 (7, 10.1) %	5.9 (5.4, 6.5) %	1.47	9.6%	10%	239.66	66%
New Hampshire	Carroll County	6.1 (4.3, 7.9) %	4.2 (3.6, 4.8) %	0.89	6.5%	10%	188.9	90%
New Hampshire	Cheshire County	7.8 (6.5, 9.1) %	5.5 (5, 6) %	0.97	9.6%	9%	221.63	65%
New Hampshire	Coos County	7.3 (5, 9.6) %	5.1 (4.3, 5.9) %	1.27	5.6%	13%	264.89	66%
New Hampshire	Grafton County	7.9 (6.6, 9.2) %	5.2 (4.8, 5.6) %	1.42	7.3%	8%	213.35	69%
New Hampshire	Hillsborough County	9.6 (8.9, 10.2) %	6.9 (6.6, 7.1) %	1.07	7.5%	9%	220.66	21%
New Hampshire	Merrimack County	8.7 (7.7, 9.6) %	6.3 (5.9, 6.7) %	1.23	8.6%	9%	233.8	55%
New Hampshire	Rockingham County	9.2 (8.5, 9.9) %	6.6 (6.3, 6.8) %	1.07	9.2%	9%	212.58	25%
New Hampshire	Strafford County	9 (7.8, 10.1) %	6.4 (5.9, 6.8) %	1	8.3%	10%	215.32	32%
New Hampshire	Sullivan County	8.9 (7.1, 10.8) %	5.9 (5.3, 6.6) %	1.38	11%	10%	231.12	64%
New Jersey	Atlantic County	8.7 (8, 9.4) %	6.9 (6.6, 7.2) %	1.16	9.4%	12%	284.48	13%
New Jersey	Bergen County	8.7 (8.3, 9.1) %	6.9 (6.7, 7) %	1.27	10.3%	8%	211.99	0%
New Jersey	Burlington County	9 (8.4, 9.6) %	7.2 (7, 7.5) %	1.32	9.2%	10%	248.09	7%
New Jersey	Camden County	9.5 (9, 9.9) %	7.5 (7.3, 7.7) %	1.33	9.6%	10%	272.3	2%
New Jersey	Cape May County	6.2 (5.2, 7.3) %	5.1 (4.6, 5.5) %	0.91	7%	9%	285.03	17%
New Jersey	Cumberland County	11.6 (10.6, 12.5) %	9.5 (9, 10) %	1.17	8.2%	11%	318.33	23%
New Jersey	Essex County	10.4 (10, 10.7) %	8.5 (8.3, 8.7) %	1.05	9.7%	10%	256.72	0%
New Jersey	Gloucester County	9.5 (8.7, 10.2) %	7.7 (7.4, 8) %	1.49	7.1%	10%	272.21	8%
New Jersey	Hudson County	7.8 (7.4, 8.1) %	6.2 (6, 6.4) %	0.82	8.6%	8%	239.29	0%
New Jersey	Hunterdon County	8 (6.6, 9.3) %	6.9 (6.4, 7.4) %	1.09	9.2%	7%	191.32	50%
New Jersey	Mercer County	8.5 (7.9, 9.1) %	7.1 (6.9, 7.4) %	1	9%	8%	239.81	3%
New Jersey	Middlesex County	9.4 (9, 9.9) %	7.6 (7.5, 7.8) %	1.14	9.5%	10%	235.79	1%
New Jersey	Monmouth County	8.9 (8.4, 9.4) %	7.2 (7, 7.4) %	1.21	9.4%	9%	245.28	4%
New Jersey	Morris County	9.1 (8.5, 9.8) %	7.2 (7, 7.4) %	1.37	8.3%	8%	225.3	7%
New Jersey	Ocean County	9 (8.5, 9.5) %	7.4 (7.2, 7.6) %	0.98	9.2%	10%	290.39	3%
New Jersey	Passaic County	10.7 (10.2, 11.2) %	8.7 (8.4, 9) %	1.1	9.3%	8%	252.7	2%
New Jersey	Salem County	9.4 (7.8, 10.9) %	7.7 (7.1, 8.3) %	1.26	10.1%	12%	300.51	45%
New Jersey	Somerset County	9.8 (9, 10.5) %	7.6 (7.3, 7.9) %	1.57	9.4%	9%	210.13	6%
New Jersey	Sussex County	8.5 (7.4, 9.5) %	6.7 (6.2, 7.1) %	0.99	9.7%	8%	257.58	40%
New Jersey	Union County	10.9 (10.4, 11.4) %	8.8 (8.5, 9) %	1.19	8.8%	9%	243.68	0%
New Jersey	Warren County	7.8 (6.7, 8.8) %	6.6 (6.1, 7) %	0.77	9%	9%	254.77	38%
New Mexico	Bernalillo County	8.4 (8, 8.9) %	7 (6.8, 7.2) %	1.37	9.1%	8%	216.83	4%
New Mexico	Catron County	NA (NA, NA) %	NA (NA, NA) %	NA	12.1%	12%	174.68	100%
New Mexico	Chaves County	12.8 (11.3, 14.4) %	10.4 (9.5, 11.2) %	1.44	10.6%	10%	269.63	24%
New Mexico	Cibola County	9.7 (7.4, 12) %	7.3 (6.2, 8.4) %	1.36	7.7%	13%	225.62	55%
New Mexico	Colfax County	8.3 (4.9, 11.7) %	6.2 (4.6, 7.9) %	1.05	5.3%	11%	224.21	52%
New Mexico	Curry County	9.9 (7.9, 12) %	8.8 (7.8, 9.8) %	1.29	4.9%	8%	298.49	14%
New Mexico	De Baca County	NA (NA, NA) %	9.1 (3.8, 14.3) %	NA	1.7%	12%	234.78	100%
New Mexico	Do�a Ana County	10.7 (9.8, 11.6) %	8.3 (7.9, 8.7) %	NA	9.7%	8%	204.52	19%
New Mexico	Eddy County	11.8 (9.9, 13.8) %	9 (8.1, 9.8) %	1.42	10.3%	10%	288.5	21%
New Mexico	Grant County	6.8 (5, 8.7) %	5.9 (5.1, 6.7) %	0.9	9%	9%	233.36	42%
New Mexico	Guadalupe County	NA (NA, NA) %	NA (NA, NA) %	NA	3.2%	9%	251.12	44%
New Mexico	Harding County	NA (NA, NA) %	NA (NA, NA) %	NA	-4.3%	10%	158.05	100%
New Mexico	Hidalgo County	NA (NA, NA) %	8.4 (2.5, 14.2) %	NA	10.4%	8%	263.49	100%
New Mexico	Lea County	14 (11.6, 16.3) %	12.6 (11.5, 13.7) %	1.79	9.1%	9%	307.11	21%
New Mexico	Lincoln County	9.5 (5.3, 13.8) %	6.1 (4.7, 7.6) %	1.77	11%	9%	185.66	53%
New Mexico	Los Alamos County	9.1 (5.3, 13) %	6.9 (5.4, 8.4) %	1.56	11.3%	8%	149.3	11%
New Mexico	Luna County	9.1 (5.9, 12.4) %	7.9 (6.4, 9.5) %	1.11	9.6%	10%	307.38	41%
New Mexico	McKinley County	12.7 (11, 14.5) %	10.7 (9.9, 11.6) %	1.62	8%	15%	207.52	57%
New Mexico	Mora County	8.7 (6.1, 11.4) %	7.7 (5.6, 9.9) %	0.81	4.2%	10%	193.31	100%
New Mexico	Otero County	9.5 (8, 10.9) %	8.1 (7.3, 8.9) %	1.51	9%	10%	259.17	30%
New Mexico	Quay County	NA (NA, NA) %	10.7 (7.9, 13.4) %	1	7.5%	9%	294.75	42%
New Mexico	Rio Arriba County	10.4 (8, 12.8) %	8.8 (7.7, 10) %	0.86	7.2%	9%	209.99	50%
New Mexico	Roosevelt County	9.8 (7.3, 12.2) %	8 (6.6, 9.5) %	0.99	11.2%	8%	280.35	36%
New Mexico	Sandoval County	9.9 (8.8, 11) %	8.4 (7.9, 8.8) %	1.6	10.4%	8%	199.51	17%
New Mexico	San Juan County	12.2 (11, 13.4) %	9.5 (8.9, 10.1) %	2.13	12.6%	12%	204.22	34%
New Mexico	San Miguel County	7.1 (5.4, 8.9) %	5.6 (4.6, 6.6) %	0.52	8.1%	10%	235.79	47%
New Mexico	Santa Fe County	7.2 (6.2, 8.2) %	5.8 (5.4, 6.2) %	1.18	7.7%	5%	170.89	25%
New Mexico	Sierra County	5.7 (2.8, 8.6) %	4.4 (3.1, 5.8) %	0.71	-0.2%	11%	294.14	34%
New Mexico	Socorro County	16.2 (10.3, 22.2) %	13.8 (10.9, 16.7) %	2.12	9.8%	10%	245.83	50%
New Mexico	Taos County	8.2 (6.2, 10.2) %	6.5 (5.6, 7.5) %	0.91	12.3%	8%	156.15	58%
New Mexico	Torrance County	6.2 (3.9, 8.4) %	5.7 (4.4, 7.1) %	0.61	9.6%	10%	261.52	99%
New Mexico	Union County	NA (NA, NA) %	8.9 (5.6, 12.2) %	NA	0%	11%	262.47	100%
New Mexico	Valencia County	9.2 (7.8, 10.6) %	7.9 (7.2, 8.5) %	1.19	9.1%	11%	225.62	17%
New York	Albany County	6.8 (6.2, 7.3) %	5.7 (5.4, 5.9) %	1.27	7.6%	9%	258.73	10%
New York	Allegany County	8.3 (6.6, 9.9) %	6.9 (6, 7.7) %	1.41	6.7%	11%	262.26	79%
New York	Bronx County	11.2 (11, 11.4) %	9.5 (9.3, 9.6) %	0.75	9.2%	13%	281.06	0%
New York	Broome County	7.1 (6.4, 7.7) %	5.8 (5.5, 6.1) %	1.4	9.2%	11%	270.36	26%
New York	Cattaraugus County	8.2 (6.8, 9.6) %	6.9 (6.3, 7.5) %	1.72	8.8%	13%	350.34	62%
New York	Cayuga County	7.3 (6, 8.6) %	5.9 (5.4, 6.4) %	1.43	8.7%	11%	260.66	56%
New York	Chautauqua County	7.3 (6.4, 8.3) %	6.1 (5.7, 6.6) %	1.41	9.2%	12%	287.73	44%
New York	Chemung County	8.2 (7.1, 9.4) %	6.7 (6.2, 7.2) %	1.67	8.9%	11%	271.08	24%
New York	Chenango County	7 (5.7, 8.2) %	6.1 (5.4, 6.8) %	1.26	3.7%	11%	357.47	83%
New York	Clinton County	7 (5.7, 8.2) %	5.6 (5.1, 6.1) %	1.34	10.2%	11%	261.68	64%
New York	Columbia County	6.9 (5.8, 8) %	5.9 (5.3, 6.5) %	0.94	10.5%	9%	284.93	73%
New York	Cortland County	8.2 (6.6, 9.8) %	6.9 (6.1, 7.6) %	1.34	8.8%	11%	266.07	44%
New York	Delaware County	5.6 (4.1, 7) %	5.1 (4.3, 5.8) %	0.89	9.2%	10%	277.51	78%
New York	Dutchess County	7.4 (6.7, 8) %	6.2 (5.9, 6.5) %	0.96	8.7%	10%	251.71	25%
New York	Erie County	7.3 (7, 7.6) %	6.1 (6, 6.3) %	1.59	8.5%	11%	271.5	9%
New York	Essex County	6.5 (5, 8) %	5.1 (4.4, 5.8) %	1.23	10%	10%	230.39	75%
New York	Franklin County	7.7 (6.3, 9.2) %	6.6 (5.8, 7.3) %	1.52	9.4%	12%	273.26	63%
New York	Fulton County	7.1 (5.8, 8.4) %	6.1 (5.4, 6.7) %	1.24	5.6%	11%	297.87	50%
New York	Genesee County	7.8 (6.2, 9.4) %	6.8 (6.1, 7.5) %	1.33	9.6%	13%	274.71	60%
New York	Greene County	6 (4.8, 7.3) %	5.1 (4.5, 5.8) %	0.91	7.5%	10%	282.25	73%
New York	Hamilton County	NA (NA, NA) %	6.9 (3.8, 10.1) %	NA	8.5%	11%	263.9	100%
New York	Herkimer County	7.8 (6.5, 9) %	6.8 (6.2, 7.4) %	1.39	9.9%	12%	288.18	52%
New York	Jefferson County	9.3 (8.1, 10.5) %	8.1 (7.6, 8.6) %	1.59	9.5%	12%	269.46	48%
New York	Kings County	9 (8.9, 9.1) %	7.5 (7.4, 7.6) %	0.74	10.7%	10%	267.07	0%
New York	Lewis County	8.7 (6.2, 11.3) %	7.4 (6.4, 8.4) %	1.54	7.4%	11%	226.54	87%
New York	Livingston County	7.7 (6.2, 9.2) %	6.5 (5.8, 7.1) %	1.32	6.5%	11%	224.73	55%
New York	Madison County	7.9 (6.6, 9.3) %	6.7 (6.1, 7.3) %	1.78	8.6%	10%	239	59%
New York	Monroe County	8 (7.6, 8.4) %	6.7 (6.5, 6.8) %	1.51	8.9%	9%	230.78	6%
New York	Montgomery County	9.2 (7.8, 10.6) %	7.6 (6.9, 8.4) %	1.54	10.9%	11%	344.55	41%
New York	Nassau County	9.2 (8.9, 9.5) %	7.3 (7.2, 7.4) %	1.33	9.5%	8%	267.41	0%
New York	New York County	4.3 (4, 4.5) %	3.4 (3.3, 3.4) %	0.58	6.6%	7%	201.86	0%
New York	Niagara County	7.5 (6.7, 8.2) %	6.3 (5.9, 6.6) %	1.49	7.4%	12%	323.48	22%
New York	Oneida County	8.1 (7.4, 8.7) %	6.8 (6.5, 7.1) %	1.77	9.1%	13%	284.48	33%
New York	Onondaga County	7.8 (7.3, 8.3) %	6.5 (6.3, 6.7) %	1.73	9.4%	10%	234.58	13%
New York	Ontario County	7.5 (6.3, 8.6) %	6.4 (6, 6.9) %	1.57	8.3%	10%	243.43	47%
New York	Orange County	10.9 (10.3, 11.6) %	9.2 (8.9, 9.5) %	1.43	9.6%	11%	262.17	22%
New York	Orleans County	7.3 (5.7, 8.9) %	6.3 (5.4, 7.1) %	1.12	5.3%	14%	312.86	61%
New York	Oswego County	8.6 (7.4, 9.8) %	7.2 (6.7, 7.8) %	1.47	9.7%	12%	279.02	62%
New York	Otsego County	6.2 (4.8, 7.6) %	5 (4.5, 5.5) %	1.31	10.1%	9%	247.2	71%
New York	Putnam County	9 (7.8, 10.2) %	7.4 (6.9, 7.9) %	1.07	8.1%	7%	253.94	21%
New York	Queens County	8.1 (8, 8.3) %	6.7 (6.6, 6.8) %	0.79	9.9%	11%	255.84	0%
New York	Rensselaer County	7.3 (6.6, 8.1) %	6.2 (5.9, 6.6) %	1.27	9.6%	9%	288.69	31%
New York	Richmond County	9.1 (8.6, 9.5) %	7.6 (7.3, 7.8) %	1.08	9.5%	11%	333.11	0%
New York	Rockland County	12.9 (12.3, 13.6) %	10.6 (10.3, 10.9) %	1.75	11%	9%	232.26	1%
New York	St. Lawrence County	8.4 (7.3, 9.4) %	7 (6.5, 7.5) %	1.66	9.5%	10%	282.66	62%
New York	Saratoga County	7.9 (7, 8.7) %	6.4 (6.1, 6.7) %	1.69	9.4%	9%	220.87	30%
New York	Schenectady County	9.2 (8.2, 10.1) %	7.5 (7, 7.9) %	1.51	8.2%	10%	268.85	8%
New York	Schoharie County	6.4 (4.5, 8.3) %	5.4 (4.4, 6.4) %	1.02	8.4%	12%	223.48	83%
New York	Schuyler County	7 (4.3, 9.6) %	5.3 (4.3, 6.3) %	1.09	7.4%	12%	264.04	81%
New York	Seneca County	7.2 (5.1, 9.4) %	6.3 (5.4, 7.2) %	1.09	6%	12%	246.29	59%
New York	Steuben County	8.2 (6.9, 9.5) %	7 (6.4, 7.5) %	1.78	10.2%	12%	266.91	60%
New York	Suffolk County	9.1 (8.8, 9.3) %	7.5 (7.4, 7.6) %	1.06	9%	9%	263.12	3%
New York	Sullivan County	8.3 (7, 9.6) %	7 (6.4, 7.6) %	1.11	6.4%	11%	294.05	74%
New York	Tioga County	8.3 (6.6, 10) %	7 (6.2, 7.8) %	1.6	7.3%	12%	220.64	66%
New York	Tompkins County	6.3 (5.2, 7.4) %	5.2 (4.7, 5.6) %	1.14	7.7%	7%	213.54	43%
New York	Ulster County	7.2 (6.4, 8) %	5.9 (5.6, 6.3) %	1.08	8.9%	8%	247.99	46%
New York	Warren County	6.3 (4.9, 7.6) %	5.1 (4.6, 5.6) %	1.19	9.8%	9%	220.81	34%
New York	Washington County	7.7 (6.5, 8.9) %	6.5 (5.8, 7.1) %	1.11	10.1%	12%	232.54	68%
New York	Wayne County	8.3 (6.9, 9.6) %	7 (6.4, 7.5) %	1.34	9.3%	11%	242.23	61%
New York	Westchester County	9.3 (8.9, 9.6) %	7.4 (7.2, 7.6) %	1.39	9.4%	8%	225.94	3%
New York	Wyoming County	7.4 (5.7, 9.2) %	6.4 (5.5, 7.2) %	1.21	12.1%	12%	279.24	64%
New York	Yates County	9.9 (7.3, 12.5) %	8.5 (7.2, 9.8) %	1.53	8.7%	14%	236.87	71%
North Carolina	Alamance County	9.6 (8.7, 10.5) %	7 (6.6, 7.4) %	1.22	9.1%	12%	255.35	29%
North Carolina	Alexander County	9.8 (7.8, 11.8) %	7.2 (6.4, 8.1) %	1.59	7%	12%	242.31	73%
North Carolina	Alleghany County	6.2 (3.6, 8.8) %	4.6 (3.3, 5.9) %	0.91	7.5%	13%	248.17	100%
North Carolina	Anson County	8.6 (6.8, 10.4) %	6.3 (5.3, 7.3) %	0.87	9.7%	14%	341.63	79%
North Carolina	Ashe County	7 (5, 9) %	5.3 (4.4, 6.1) %	1.15	11.1%	12%	236.37	85%
North Carolina	Avery County	6 (3.8, 8.3) %	4.5 (3.4, 5.5) %	1.06	10.2%	13%	267.2	89%
North Carolina	Beaufort County	8.9 (7.1, 10.7) %	6.2 (5.5, 6.9) %	1.57	10%	13%	300.79	66%
North Carolina	Bertie County	8.9 (5.9, 11.9) %	6.4 (5.2, 7.7) %	1.05	6.7%	15%	299.43	83%
North Carolina	Bladen County	9 (7.4, 10.6) %	6.8 (5.9, 7.6) %	1.27	5.9%	14%	350.15	91%
North Carolina	Brunswick County	6.4 (5.1, 7.7) %	4.6 (4.2, 5.1) %	0.89	8.2%	12%	242.83	43%
North Carolina	Buncombe County	7.5 (6.8, 8.1) %	5.5 (5.2, 5.7) %	0.91	10%	9%	231.18	24%
North Carolina	Burke County	8.1 (7, 9.2) %	5.9 (5.4, 6.4) %	1.16	7.3%	12%	277.65	43%
North Carolina	Cabarrus County	13.1 (12, 14.2) %	9.3 (8.9, 9.7) %	1.92	9.5%	10%	242.73	19%
North Carolina	Caldwell County	8.1 (7, 9.3) %	5.7 (5.1, 6.2) %	1.12	10.8%	13%	293.39	34%
North Carolina	Camden County	13.2 (8.8, 17.7) %	8.9 (7.4, 10.5) %	1.68	7.4%	12%	252.23	100%
North Carolina	Carteret County	7.4 (5.8, 9) %	5.1 (4.5, 5.6) %	1.35	8.4%	11%	252.87	33%
North Carolina	Caswell County	7.9 (6.2, 9.7) %	6 (5.1, 7) %	0.72	8%	14%	287	99%
North Carolina	Catawba County	10.4 (9.3, 11.6) %	7.5 (7, 7.9) %	1.85	10.2%	12%	259.2	30%
North Carolina	Chatham County	9.2 (7.5, 10.9) %	6.2 (5.7, 6.8) %	1.48	8.2%	12%	186.41	66%
North Carolina	Cherokee County	6.3 (4, 8.6) %	4.5 (3.6, 5.4) %	0.96	6.7%	13%	286.45	100%
North Carolina	Chowan County	8.5 (6.1, 11) %	6.6 (5.2, 7.9) %	0.65	11.2%	15%	286.54	68%
North Carolina	Clay County	3.6 (1.4, 5.8) %	3 (1.7, 4.2) %	0.56	7.4%	12%	218.52	100%
North Carolina	Cleveland County	9.6 (8.3, 10.8) %	6.9 (6.4, 7.4) %	1.34	7.9%	13%	329.94	56%
North Carolina	Columbus County	8.7 (7.5, 10) %	6.3 (5.7, 6.9) %	1.19	8.6%	16%	382.34	81%
North Carolina	Craven County	8.9 (7.5, 10.3) %	6.5 (6, 7) %	1.89	10%	14%	258.1	28%
North Carolina	Cumberland County	10.8 (10.1, 11.6) %	7.9 (7.6, 8.2) %	1.7	7.9%	13%	285.76	13%
North Carolina	Currituck County	10.1 (4.7, 15.5) %	7.5 (6.1, 8.8) %	1.32	10.2%	12%	270.14	98%
North Carolina	Dare County	8.3 (5.3, 11.3) %	6.4 (5.3, 7.4) %	1.53	8.8%	10%	234.94	29%
North Carolina	Davidson County	10.2 (9.2, 11.2) %	7.5 (7.1, 7.9) %	1.46	9.8%	14%	288.35	47%
North Carolina	Davie County	8.3 (6.5, 10.1) %	6.6 (5.8, 7.4) %	1.16	5.3%	12%	225.61	70%
North Carolina	Duplin County	10.7 (8.6, 12.8) %	8.1 (7.3, 8.9) %	1.52	12.1%	17%	272.68	86%
North Carolina	Durham County	9 (8.2, 9.7) %	6.4 (6.1, 6.6) %	1.32	8.7%	8%	210.89	6%
North Carolina	Edgecombe County	10.5 (9.2, 11.8) %	7.6 (6.9, 8.3) %	1.27	10.2%	16%	339.97	45%
North Carolina	Forsyth County	10.5 (9.8, 11.2) %	7.6 (7.3, 7.9) %	1.95	8.8%	12%	222.47	7%
North Carolina	Franklin County	9 (7.3, 10.7) %	6.9 (6.2, 7.6) %	1.01	9.8%	11%	257.54	85%
North Carolina	Gaston County	10.3 (9.5, 11.2) %	7.4 (7, 7.8) %	1.3	10.1%	12%	291.89	20%
North Carolina	Gates County	7.2 (4.5, 10) %	5.5 (4.2, 6.9) %	0.66	13.4%	14%	289.42	100%
North Carolina	Graham County	10.5 (6.9, 14.1) %	7.7 (5.7, 9.7) %	2.43	16.4%	11%	300.44	100%
North Carolina	Granville County	9.6 (7.9, 11.2) %	7 (6.4, 7.7) %	1.1	9.1%	12%	238.62	55%
North Carolina	Greene County	11.5 (9.1, 13.9) %	8.6 (7.5, 9.7) %	1.37	8.4%	12%	287.66	100%
North Carolina	Guilford County	10.1 (9.6, 10.6) %	7.4 (7.2, 7.6) %	1.74	9.7%	10%	232.25	13%
North Carolina	Halifax County	9.3 (7.6, 11) %	6.8 (6.1, 7.5) %	1.36	7.9%	16%	321.87	55%
North Carolina	Harnett County	13.8 (12.5, 15.2) %	10 (9.5, 10.6) %	1.46	8.7%	10%	282.8	56%
North Carolina	Haywood County	6 (4.8, 7.2) %	4.5 (4, 5) %	0.77	10.7%	11%	262.95	55%
North Carolina	Henderson County	7.7 (6.7, 8.8) %	5.7 (5.2, 6.1) %	0.84	9.3%	10%	217.74	33%
North Carolina	Hertford County	8.6 (6.5, 10.8) %	6.5 (5.6, 7.5) %	1.2	10%	16%	286.41	69%
North Carolina	Hoke County	13.7 (11.8, 15.5) %	10.4 (9.5, 11.3) %	1.66	10%	10%	290.15	43%
North Carolina	Hyde County	NA (NA, NA) %	6.3 (3.5, 9.1) %	NA	6.7%	13%	294.19	100%
North Carolina	Iredell County	11.5 (10.4, 12.6) %	8.1 (7.6, 8.5) %	1.9	8.4%	12%	273.78	38%
North Carolina	Jackson County	8.1 (5.5, 10.8) %	5.4 (4.6, 6.1) %	1.54	8.5%	10%	227.06	73%
North Carolina	Johnston County	12.9 (11.8, 14) %	9.5 (9.1, 9.9) %	1.63	9.8%	12%	288.06	52%
North Carolina	Jones County	9 (5.1, 13) %	6.3 (4.7, 7.9) %	0.84	7.9%	16%	319.08	100%
North Carolina	Lee County	11.6 (10, 13.2) %	8.5 (7.8, 9.2) %	1.38	8.5%	12%	264.41	43%
North Carolina	Lenoir County	9.9 (8.6, 11.3) %	7.5 (6.8, 8.2) %	1.38	6.2%	16%	341.93	45%
North Carolina	Lincoln County	9.6 (8.1, 11.1) %	7.4 (6.8, 8) %	1.3	8%	12%	292.19	55%
North Carolina	McDowell County	10.3 (8.6, 12) %	7.6 (6.8, 8.3) %	1.26	6.9%	13%	262.92	70%
North Carolina	Macon County	5.4 (3.8, 6.9) %	4.4 (3.6, 5.1) %	0.85	10.1%	12%	248.48	80%
North Carolina	Madison County	9 (6.8, 11.2) %	6.6 (5.6, 7.5) %	0.77	11.9%	10%	267.77	91%
North Carolina	Martin County	8.9 (6.4, 11.3) %	5.9 (4.8, 7.1) %	1.27	11.3%	14%	364.24	78%
North Carolina	Mecklenburg County	11.3 (10.8, 11.7) %	8.1 (8, 8.3) %	1.65	9.7%	9%	210.9	1%
North Carolina	Mitchell County	5.9 (3.3, 8.5) %	4.3 (3.1, 5.4) %	0.8	8.7%	12%	282.97	83%
North Carolina	Montgomery County	9.6 (7, 12.2) %	6.7 (5.5, 7.9) %	1.57	9.8%	12%	239.75	77%
North Carolina	Moore County	9.1 (7.7, 10.4) %	6.3 (5.8, 6.7) %	1.87	11.5%	11%	193.71	51%
North Carolina	Nash County	10 (8.8, 11.2) %	7.3 (6.8, 7.9) %	1.54	9%	14%	295.97	48%
North Carolina	New Hanover County	8.3 (7.4, 9.2) %	5.8 (5.5, 6.1) %	1.36	9%	9%	243.91	2%
North Carolina	Northampton County	6.1 (4, 8.2) %	4.6 (3.6, 5.6) %	0.71	9%	17%	281.8	89%
North Carolina	Onslow County	11.9 (10.7, 13.1) %	9.1 (8.6, 9.6) %	1.48	10%	8%	260.57	26%
North Carolina	Orange County	9.2 (8.1, 10.4) %	6.6 (6.3, 7) %	1.71	10.1%	8%	196.41	29%
North Carolina	Pamlico County	NA (NA, NA) %	4.6 (3.2, 6) %	1.01	7.6%	14%	235.96	100%
North Carolina	Pasquotank County	9.4 (7.3, 11.4) %	7.1 (6.2, 8) %	1.13	7.7%	12%	304.9	41%
North Carolina	Pender County	9.7 (8.3, 11.2) %	7.2 (6.6, 7.8) %	1.41	7.7%	13%	240.59	69%
North Carolina	Perquimans County	9 (6.4, 11.6) %	7 (5.6, 8.5) %	0.98	6.9%	15%	291.88	100%
North Carolina	Person County	9.7 (8.1, 11.2) %	7.1 (6.3, 7.8) %	1.11	9.1%	12%	303.71	76%
North Carolina	Pitt County	9.7 (8.9, 10.5) %	7.2 (6.8, 7.5) %	1.82	9%	11%	255.45	25%
North Carolina	Polk County	5.7 (3.5, 7.9) %	4.5 (3.6, 5.5) %	0.87	7.9%	13%	211.64	92%
North Carolina	Randolph County	10.8 (9.8, 11.8) %	7.8 (7.4, 8.3) %	1.42	8%	11%	266.8	56%
North Carolina	Richmond County	9.3 (7.3, 11.2) %	6.7 (5.8, 7.5) %	1.56	8.3%	14%	364.04	46%
North Carolina	Robeson County	12.9 (11.7, 14) %	9.3 (8.8, 9.8) %	1.7	10.3%	16%	325.07	63%
North Carolina	Rockingham County	8.1 (6.8, 9.3) %	6.1 (5.5, 6.6) %	1.02	7.2%	14%	298.85	62%
North Carolina	Rowan County	10.7 (9.5, 11.8) %	7.7 (7.3, 8.2) %	1.46	9.9%	12%	302.14	39%
North Carolina	Rutherford County	8.4 (7.1, 9.7) %	6.3 (5.7, 6.8) %	1.29	10.8%	12%	336.53	61%
North Carolina	Sampson County	11.2 (9.6, 12.8) %	8.1 (7.3, 8.8) %	1.52	10.4%	13%	292.4	85%
North Carolina	Scotland County	10.1 (7.9, 12.3) %	7.5 (6.4, 8.5) %	1.64	10.1%	14%	327.34	48%
North Carolina	Stanly County	9.9 (8.5, 11.3) %	7.3 (6.7, 7.9) %	1.29	9%	12%	327.52	68%
North Carolina	Stokes County	8.1 (6.6, 9.7) %	6.2 (5.6, 6.9) %	1.1	8.6%	11%	293.98	76%
North Carolina	Surry County	9.2 (7.8, 10.6) %	6.6 (6, 7.1) %	1.48	8.9%	14%	270.4	69%
North Carolina	Swain County	11.6 (7.1, 16.1) %	8.6 (6.7, 10.5) %	1.99	5.9%	12%	336.64	100%
North Carolina	Transylvania County	6.9 (4.9, 8.9) %	4.9 (4.1, 5.7) %	0.89	9.1%	11%	203.22	60%
North Carolina	Tyrrell County	9.4 (4, 14.9) %	6.7 (3.5, 9.9) %	0.63	13.3%	13%	274.45	100%
North Carolina	Union County	15.3 (14.1, 16.5) %	11 (10.5, 11.4) %	2.14	10.2%	10%	242.19	27%
North Carolina	Vance County	9.7 (8.3, 11.1) %	7.2 (6.5, 8) %	0.86	8.1%	13%	318.5	54%
North Carolina	Wake County	11.6 (11.1, 12.1) %	8.4 (8.3, 8.6) %	1.59	9.2%	8%	205.72	6%
North Carolina	Warren County	7.6 (5.7, 9.5) %	5.6 (4.6, 6.6) %	0.89	10.3%	14%	265.86	100%
North Carolina	Washington County	9.6 (5.5, 13.7) %	7.2 (5.2, 9.3) %	1.54	12.7%	15%	306.41	68%
North Carolina	Watauga County	5.2 (3.7, 6.8) %	3.8 (3.2, 4.5) %	0.83	9.4%	8%	211.25	55%
North Carolina	Wayne County	11.1 (10, 12.1) %	8.2 (7.7, 8.7) %	1.55	9%	13%	282.47	46%
North Carolina	Wilkes County	9 (7.6, 10.4) %	6.5 (5.9, 7.1) %	1.52	9.7%	14%	244.16	73%
North Carolina	Wilson County	10.1 (8.9, 11.4) %	7.6 (7, 8.2) %	1.36	8.7%	12%	270.76	39%
North Carolina	Yadkin County	10.4 (8.5, 12.2) %	7.7 (6.8, 8.6) %	1.67	8.8%	11%	278.89	85%
North Carolina	Yancey County	8.3 (6, 10.7) %	6 (4.8, 7.1) %	0.9	9.7%	11%	238.79	100%
North Dakota	Adams County	NA (NA, NA) %	4.5 (2.9, 6.2) %	NA	9.8%	11%	231.17	100%
North Dakota	Barnes County	7.1 (4.6, 9.6) %	5.5 (4.2, 6.8) %	0.86	2.9%	9%	231.41	40%
North Dakota	Benson County	19.5 (8.9, 30.2) %	12.7 (9.3, 16) %	2.45	6.2%	12%	309.79	100%
North Dakota	Billings County	NA (NA, NA) %	NA (NA, NA) %	NA	-9.4%	8%	126.68	100%
North Dakota	Bottineau County	7.5 (2.8, 12.2) %	5 (3.3, 6.8) %	0.88	7.1%	10%	219.93	100%
North Dakota	Bowman County	NA (NA, NA) %	7.6 (4.9, 10.3) %	1.39	-0.5%	8%	279.19	100%
North Dakota	Burke County	NA (NA, NA) %	9.8 (4.3, 15.2) %	NA	18%	8%	214.89	100%
North Dakota	Burleigh County	10 (8.9, 11.2) %	6.8 (6.3, 7.2) %	1.25	10.6%	8%	205.94	19%
North Dakota	Cass County	9.3 (8.4, 10.1) %	6.2 (5.8, 6.5) %	1.33	7.3%	7%	206.98	10%
[truncated: 1,221 more rows]
