# Supplementary material for: Projected geographic disparities in healthcare worker absenteeism from COVID-19 school closures and the economic feasibility of child care subsidies: a simulation study
Source: BMC Med. 2020 Jul 15;18:218. doi: 10.1186/s12916-020-01692-w (PMC7360472; doi:10.1186/s12916-020-01692-w)
Supplement: Supplementary file 3 — Additional file 3 Table 1: List of ACS codes used to determine essential vs non-essential workers. [file 12916_2020_1692_MOESM3_ESM.csv]

Industry	NAICS Code	NAME
Food and Agriculture	111	AGR-Crop Production
Food and Agriculture	112	AGR-Animal Production And Aquaculture
Food and Agriculture	115	AGR-Support Activities For Agriculture And Forestry
Energy	211	EXT-Oil And Gas Extraction
Energy	2121	EXT-Coal Mining
Energy	213	EXT-Support Activities For Mining
Energy	2211P	UTL-Electric Power Generation, Transmission And Distribution
Energy	2212P	UTL-Natural Gas Distribution
Public Works	22132	UTL-Sewage Treatment Facilities
Public Works	221MP	UTL-Electric And Gas, And Other Combinations
Public Works	22S	UTL-Not Specified Utilities
Construction	23	CON-Construction, (The Cleaning Of Buildings And Dwellings Is Incidental During Construction And Immediately After Construction)
Food and Agriculture	3113	MFG-Sugar And Confectionery Products
Food and Agriculture	3114	MFG-Fruit And Vegetable Preserving And Specialty Foods
Food and Agriculture	3115	MFG-Dairy Products
Food and Agriculture	3116	MFG-Animal Slaughtering And Processing
Food and Agriculture	3118Z	MFG-Bakeries And Tortilla, Except Retail Bakeries
Food and Agriculture	311M1	MFG-Animal Food, Grain And Oilseed Milling
Food and Agriculture	311M2	MFG-Seafood And Other Miscellaneous Foods, N.E.C.
Food and Agriculture	311S	MFG-Not Specified Food Industries
Food and Agriculture	3121	MFG-Beverage
Critical Manufacturing	3211	MFG-Sawmills And Wood Preservation
Critical Manufacturing	3221	MFG-Pulp, Paper, And Paperboard Mills
Critical Manufacturing	32221	MFG-Paperboard Container
Critical Manufacturing	3222M	MFG-Miscellaneous Paper And Pulp Products
Critical Manufacturing	3241M	MFG-Miscellaneous Petroleum And Coal Products
Critical Manufacturing	32411	MFG-Petroleum Refining
Critical Manufacturing	3252	MFG-Resin, Synthetic Rubber, And Fibers And Filaments
Critical Manufacturing	3254	MFG-Pharmaceuticals And Medicines
Critical Manufacturing	3256	MFG-Soap, Cleaning Compound, And Cosmetics
Critical Manufacturing	325M	MFG-Industrial And Miscellaneous Chemicals
Critical Manufacturing	3261	MFG-Plastics Products
Critical Manufacturing	32621	MFG-Tires
Critical Manufacturing	3262M	MFG-Rubber Products, Except Tires
Critical Manufacturing	3279	MFG-Miscellaneous Nonmetallic Mineral Products
Critical Manufacturing	327M	MFG-Cement, Concrete, Lime, And Gypsum Products
Critical Manufacturing	3313	MFG-Aluminum Production And Processing
Critical Manufacturing	3314	MFG-Nonferrous Metal, Except Aluminum, Production And Processing
Critical Manufacturing	3315	MFG-Foundries
Critical Manufacturing	331M	MFG-Iron And Steel Mills And Steel Products
Critical Manufacturing	3321	MFG-Metal Forgings And Stampings
Critical Manufacturing	3322	MFG-Cutlery And Hand Tools
Critical Manufacturing	3327	MFG-Machine Shops; Turned Products; Screws, Nuts And Bolts
Critical Manufacturing	3328	MFG-Coating, Engraving, Heat Treating And Allied Activities
Critical Manufacturing	332M	MFG-Structural Metals, And Boiler, Tank, And Shipping Containers
Critical Manufacturing	332MZ	MFG-Miscellaneous Fabricated Metal Products
Critical Manufacturing	33311	MFG-Agricultural Implements
Critical Manufacturing	3331M	MFG-Construction, And Mining And Oil And Gas Field Machinery
Critical Manufacturing	3333	MFG-Commercial And Service Industry Machinery
Critical Manufacturing	3335	MFG-Metalworking Machinery
Critical Manufacturing	3336	MFG-Engine, Turbine, And Power Transmission Equipment
Critical Manufacturing	333MS	MFG-Machinery Manufacturing, N.E.C. Or Not Specified
Critical Manufacturing	3345	MFG-Navigational, Measuring, Electromedical, And Control Instruments
Critical Manufacturing	335M	MFG-Electric Lighting, And Electrical Equipment Manufacturing, And Other Electrical Component Manufacturing, N.E.C.
Critical Manufacturing	33641M1	MFG-Aircraft And Parts
Critical Manufacturing	33641M2	MFG-Aerospace Products And Parts
Critical Manufacturing	3365	MFG-Railroad Rolling Stock
Critical Manufacturing	3366	MFG-Ship And Boat Building
Critical Manufacturing	3369	MFG-Other Transportation Equipment
Critical Manufacturing	336M	MFG-Motor Vehicles And Motor Vehicle Equipment
Healthcare/Public Health	3391	MFG-Medical Equipment And Supplies
Critical Manufacturing	33MS	MFG-Not Specified Metal Industries
Wholesale	4231	WHL-Motor Vehicles And Motor Vehicle Parts And Supplies Merchant Wholesalers
Wholesale	4232	WHL-Furniture And Home Furnishing Merchant Wholesalers
Wholesale	4233	WHL-Lumber And Other Construction Materials Merchant Wholesalers
Wholesale	4234	WHL-Professional And Commercial Equipment And Supplies Merchant Wholesalers
Critical Manufacturing	4235	WHL-Metals And Minerals, Except Petroleum, Merchant Wholesalers
Wholesale	4236	WHL-Household Appliances And Electrical And Electronic Goods Merchant Wholesalers
Wholesale	4237	WHL-Hardware, And Plumbing And Heating Equipment, And Supplies Merchant Wholesalers
Critical Manufacturing	4238	WHL-Machinery, Equipment, And Supplies Merchant Wholesalers
Wholesale	42393	WHL-Recyclable Material Merchant Wholesalers
Wholesale	4239Z	WHL-Miscellaneous Durable Goods Merchant Wholesalers
Critical Manufacturing	4241	WHL-Paper And Paper Products Merchant Wholesalers
Wholesale	4243	WHL-Apparel, Piece Goods, And Notions Merchant Wholesalers
Food and Agriculture	4244	WHL-Grocery And Related Product Merchant Wholesalers
Food and Agriculture	4245	WHL-Farm Product Raw Material Merchant Wholesalers
Critical Manufacturing	4247	WHL-Petroleum And Petroleum Products Merchant Wholesalers
Food and Agriculture	4248	WHL-Alcoholic Beverages Merchant Wholesalers
Food and Agriculture	42491	WHL-Farm Supplies Merchant Wholesalers
Wholesale	4249Z	WHL-Miscellaneous Nondurable Goods Merchant Wholesalers
Wholesale	424M	WHL-Drugs, Sundries, And Chemical And Allied Products Merchant Wholesalers
Wholesale	4251	WHL-Wholesale Electronic Markets And Agents And Brokers
Wholesale	42S	WHL-Not Specified Wholesale Trade
Retail	44413	RET-Hardware Stores
Retail	4441Z	RET-Building Material And Supplies Dealers
Retail	4442	RET-Lawn And Garden Equipment And Supplies Stores
Retail	44511	RET-Supermarkets And Grocery (Except Convenience) Stores
Retail	44512	RET-Convenience Stores
Retail	44611	RET-Pharmacies And Drug Stores
Energy	447	RET-Gasoline Stations
Retail	4523	RET-General Merchandise Stores, Including Warehouse Clubs and Supercenters
Transportation and Logistics	481	TRN-Air Transportation
Transportation and Logistics	482	TRN-Rail Transportation
Transportation and Logistics	483	TRN-Water Transportation
Transportation and Logistics	484	TRN-Truck Transportation
Transportation and Logistics	4853	TRN-Taxi And Limousine Service
Transportation and Logistics	485M	TRN-Bus Service And Urban Transit
Transportation and Logistics	486	TRN-Pipeline Transportation
Transportation and Logistics	488	TRN-Services Incidental To Transportation
Transportation and Logistics	491	TRN-Postal Service
Transportation and Logistics	492	TRN-Couriers And Messengers
Transportation and Logistics	493	TRN-Warehousing And Storage
Healthcare/Public Health	54194	PRF-Veterinary Services
Maintenance	5617Z	PRF-Services To Buildings And Dwellings (Except Cleaning During Construction And Immediately After Construction)
Maintenance	562	PRF-Waste Management And Remediation Services
Healthcare/Public Health	6211	MED-Offices Of Physicians
Healthcare/Public Health	6212	MED-Offices Of Dentists
Healthcare/Public Health	6214	MED-Outpatient Care Centers
Healthcare/Public Health	6216	MED-Home Health Care Services
Healthcare/Public Health	621M	MED-Other Health Care Services
Healthcare/Public Health	622M	MED-General Medical And Surgical Hospitals, And Specialty (Except Psychiatric And Substance Abuse) Hospitals
Healthcare/Public Health	6222	MED-Psychiatric And Substance Abuse Hospitals
Healthcare/Public Health	6231	MED-Nursing Care Facilities (Skilled Nursing Facilities)
Healthcare/Public Health	623M	MED-Residential Care Facilities, Except Skilled Nursing Facilities
Critical Services	6244	SCA-Child Day Care Services
Critical Services	8111Z	SRV-Automotive Repair And Maintenance
Critical Services	8113	SRV-Commercial And Industrial Machinery And Equipment Repair And Maintenance
